# Supplementary material for: A two-dimensional Zn coordination polymer with a three-dimensional supra­molecular architecture
Source: Acta Crystallogr E Crystallogr Commun. 2017 Sep 5;73(Pt 10):1402–4. doi: 10.1107/S2056989017012452 (PMC5730282; doi:10.1107/S2056989017012452)
Supplement: Supplementary file 1 [file e-73-01402-sup1.cif]

##############################################################################
#                                                                            #
# This CIF contains the data in a paper accepted for publication in          #
# Acta Crystallographica Section E. It conforms to the requirements of       #
# Notes for Authors for Acta Crystallographica Section E, and has been       #
# peer reviewed under the auspices of the IUCr Commission on Journals.       #
#                                                                            #
# Full details of the Crystallographic Information File format               #
# are given in the paper "The Crystallographic Information File (CIF):       #
# a New Standard Archive File for Crystallography" by S. R. Hall, F. H.      #
# Allen and I. D. Brown [Acta Cryst. (1991), A47, 655-685].                  #
#                                                                            #
# The current version of the core CIF dictionary is obtainable from          #
# ftp://ftp.iucr.org/pub/cif_core.dic.                                       #
#                                                                            #
# Software is freely available for graphical display of the structure(s)     #
# in this CIF. For information consult the CIF software page                 #
# http://www.iucr.org/resources/cif/software.                                #
#                                                                            #
# This file may be used for bona fide research purposes within the           #
# scientific community so long as proper attribution is given to the journal # 
# article from which it was obtained.                                        #
#                                                                            #
##############################################################################
data_I
_audit_creation_method
;
Olex2 1.2
(compiled 2017.03.28 svn.r3405 for OlexSys, GUI svn.r5337)
;
_journal_date_recd_electronic     2017-07-27
_journal_date_accepted     2017-08-29
_journal_name_full     'Acta Crystallographica, Section E'
_journal_year     2017
_journal_volume     73
_journal_issue     10
_journal_page_first     1402
_journal_page_last     1404
_journal_paper_category     GM
_journal_paper_doi     10.1107/S2056989017012452
_journal_coeditor_code     VN2130
_publ_contact_author_name     'Fuhong Liu'
_publ_contact_author_address
;
Basis Department
Jilin Business and Technology College
Changchun
Jilin
People's Republic of China
;
_publ_contact_author_email     'liufh563@nenu.edu.cn'
_publ_contact_author_fax     ?
_publ_contact_author_phone     ?
_publ_section_title
;
A two-dimensional Zn coordination polymer with a three-dimensional
supramolecular architecture
;
_publ_section_title_footnote     .
loop_
    _publ_author_name
    _publ_author_footnote
    _publ_author_address
    'Liu, Fuhong' .
;
Basis Department
Jilin Business and Technology College
Changchun
Jilin
People's Republic of China
;
    'Ding, Yan' .
;
Basis Department
Jilin Business and Technology College
Changchun
Jilin
People's Republic of China
;
    'Li, Qiuyu' .
;
Basis Department
Jilin Business and Technology College
Changchun
Jilin
People's Republic of China
;
    'Zhang, Liping' .
;
Basis Department
Jilin Business and Technology College
Changchun
Jilin
People's Republic of China
;
_publ_section_synopsis
;
The characteristic structural feature of a new two-dimensional Zn coordination
polymer is an infinite polymeric layer parallel to the crystallographic (132)
plane.
;
_chemical_name_systematic
;\
Poly[bis{\m~2~-4,4'-bis[(1,2,4-triazol-1-yl)methyl]biphenyl-\k^2^<i>N</i>^4^:\
<i>N</i>^4'^}bis(nitrato-\k<i>O</i>)zinc(II)]
;
_chemical_name_common     ?
_chemical_formula_moiety     'C36 H32 N14 O6 Zn'
_chemical_formula_sum     'C36 H32 N14 O6 Zn'
_chemical_formula_iupac     '[Zn (N O3)2 (C18 H16 N6)2]'
_chemical_formula_weight     822.12
_chemical_melting_point     ?
_shelx_space_group_comment
;
The symmetry employed for this shelxl refinement is uniquely defined
by the following loop, which should always be used as a source of
symmetry information in preference to the above space-group names.
They are only intended as comments.
;
_space_group_crystal_system     triclinic
_space_group_name_H-M_alt     'P -1'
_space_group_name_Hall     '-P 1'
loop_
    _space_group_symop_operation_xyz
    'x, y, z'
    '-x, -y, -z'
_cell_length_a     7.3257(15)
_cell_length_b     9.0188(18)
_cell_length_c     15.578(3)
_cell_angle_alpha     81.70(3)
_cell_angle_beta     77.64(3)
_cell_angle_gamma     68.90(3)
_cell_volume     935.4(4)
_cell_formula_units_Z     1
_cell_measurement_reflns_used     7292
_cell_measurement_theta_min     1.628
_cell_measurement_theta_max     25.127
_cell_measurement_temperature     293(2)
_exptl_crystal_description     block
_exptl_crystal_colour     colorless
_exptl_crystal_size_max     0.24
_exptl_crystal_size_mid     0.22
_exptl_crystal_size_min     0.2
_exptl_crystal_density_diffrn     1.459
_exptl_crystal_density_meas     ?
_exptl_crystal_density_method     'not measured'
_exptl_crystal_F_000     424
_exptl_absorpt_coefficient_mu     0.723
_exptl_absorpt_correction_type     multi-scan
_exptl_absorpt_process_details
;
(SADABS; Krause <i>et al.</i>,  2015)
;
_shelx_estimated_absorpt_T_min     0.846
_shelx_estimated_absorpt_T_max     0.869
_exptl_absorpt_correction_T_min     0.84
_exptl_absorpt_correction_T_max     0.86
_diffrn_ambient_temperature     293(2)
_diffrn_radiation_type     MoK\a
_diffrn_radiation_wavelength     0.71073
_diffrn_radiation_monochromator     'mirror optics'
_diffrn_measurement_device_type     'Bruker APEXII Quazar'
_diffrn_measurement_device     'three-circle diffractometer'
_diffrn_measurement_method     '0.5\% \w and 0.5\% \f scans'
_diffrn_detector_area_resol_mean     7.9
_diffrn_reflns_number     7292
_diffrn_reflns_av_R_equivalents     0.0422
_diffrn_reflns_theta_min     3.028
_diffrn_reflns_theta_max     25.000
_diffrn_reflns_theta_full     25.000
_diffrn_measured_fraction_theta_max     0.994
_diffrn_measured_fraction_theta_full     0.994
_diffrn_reflns_limit_h_min     -8
_diffrn_reflns_limit_h_max     8
_diffrn_reflns_limit_k_min     -10
_diffrn_reflns_limit_k_max     9
_diffrn_reflns_limit_l_min     -18
_diffrn_reflns_limit_l_max     18
_refine_special_details     ?
_reflns_number_total     3271
_reflns_number_gt     2589
_reflns_threshold_expression     'I > 2\s(I)'
_refine_ls_structure_factor_coef     Fsqd
_refine_ls_matrix_type     full
_refine_ls_R_factor_all     0.0664
_refine_ls_R_factor_gt     0.0509
_refine_ls_wR_factor_gt     0.1295
_refine_ls_wR_factor_ref     0.1434
_refine_ls_goodness_of_fit_ref     1.046
_refine_ls_restrained_S_all     1.094
_refine_ls_number_reflns     3271
_refine_ls_number_parameters     278
_refine_ls_number_restraints     85
_refine_ls_hydrogen_treatment     constr
_refine_ls_weighting_scheme     calc
_refine_ls_weighting_details
              'w=1/[\s^2^(Fo^2^)+(0.0790P)^2^+0.2956P] where P=(Fo^2^+2Fc^2^)/3'
_atom_sites_solution_hydrogens     geom
_atom_sites_solution_primary     ?
_atom_sites_solution_secondary     ?
_refine_ls_shift/su_max     0.001
_refine_ls_shift/su_mean     0.000
_refine_diff_density_max     0.342
_refine_diff_density_min     -0.544
_refine_ls_extinction_method     none
_refine_ls_extinction_coef     .
loop_
    _atom_type_symbol
    _atom_type_description
    _atom_type_scat_dispersion_real
    _atom_type_scat_dispersion_imag
    _atom_type_scat_source
    'C' 'C' 0.0033 0.0016
                         'International Tables Vol C Tables 4.2.6.8 and 6.1.1.4'
    'H' 'H' 0.0000 0.0000
                         'International Tables Vol C Tables 4.2.6.8 and 6.1.1.4'
    'N' 'N' 0.0061 0.0033
                         'International Tables Vol C Tables 4.2.6.8 and 6.1.1.4'
    'O' 'O' 0.0106 0.0060
                         'International Tables Vol C Tables 4.2.6.8 and 6.1.1.4'
    'Zn' 'Zn' 0.2839 1.4301
                         'International Tables Vol C Tables 4.2.6.8 and 6.1.1.4'
_computing_data_collection
;
APEX3 (Bruker, 2016)
;
_computing_cell_refinement
;
SAINT-Plus (Bruker, 2016)
;
_computing_data_reduction
;
SAINT-Plus (Bruker, 2016)
;
_computing_structure_solution
;
SHELXT (Sheldrick, 2008)
;
_computing_structure_refinement
;
SHELXTL-Plus (Sheldrick, 2008)
;
_computing_molecular_graphics
;
OLEX2 (Dolomanov <i>et al.</i>,  2009)
;
_computing_publication_material
;
OLEX2 (Dolomanov <i>et al.</i>,  2009)
;
loop_
    _atom_site_type_symbol
    _atom_site_label
    _atom_site_fract_x
    _atom_site_fract_y
    _atom_site_fract_z
    _atom_site_U_iso_or_equiv
    _atom_site_adp_type
    _atom_site_calc_flag
    _atom_site_occupancy
    _atom_site_disorder_assembly
    _atom_site_disorder_group
    Zn Zn1 0.000000 1.000000 0.000000 0.0406(2) Uani d 1 . .
    O O3 0.1631(4) 1.1607(3) 0.00189(17) 0.0574(7) Uani d 1 . .
    N N1 0.2322(4) 0.8123(3) 0.05733(18) 0.0441(7) Uani d 1 . .
    N N2 0.4790(5) 0.6937(4) 0.1274(2) 0.0482(7) Uani d 1 . .
    N N3 0.4061(6) 0.5766(4) 0.1198(2) 0.0602(9) Uani d 1 . .
    N N4 0.1701(4) 0.9540(4) -0.12813(18) 0.0457(7) Uani d 1 . .
    N N5 0.3961(5) 0.8456(4) -0.23645(19) 0.0466(7) Uani d 1 . .
    N N6 0.2787(6) 0.9865(5) -0.2713(2) 0.0729(11) Uani d 1 . .
    N N7 0.1398(5) 1.2530(4) 0.0601(2) 0.0570(8) Uani d 1 . .
    C C1 0.2590(6) 0.6550(5) 0.0771(3) 0.0554(10) Uani d 1 . .
    H H1 0.179295 0.606514 0.061538 0.066 Uiso calc 1 . .
    C C2 0.3743(6) 0.8301(4) 0.0904(2) 0.0474(8) Uani d 1 . .
    H H2 0.397217 0.925660 0.087958 0.057 Uiso calc 1 . .
    C C3 0.6466(6) 0.6585(5) 0.1731(3) 0.0601(10) Uani d 1 . .
    H H3A 0.687840 0.751186 0.165279 0.072 Uiso calc 1 . .
    H H3B 0.757323 0.571442 0.146296 0.072 Uiso calc 1 . .
    C C4 0.5997(6) 0.6146(4) 0.2700(3) 0.0513(9) Uani d 1 . .
    C C5 0.7455(7) 0.5120(7) 0.3132(4) 0.0902(17) Uani d 1 . .
    H H5 0.873179 0.468413 0.281685 0.108 Uiso calc 1 . .
    C C6 0.7082(8) 0.4711(8) 0.4028(4) 0.0927(17) Uani d 1 . .
    H H6 0.812884 0.404978 0.430318 0.111 Uiso calc 1 . .
    C C7 0.5224(6) 0.5251(4) 0.4518(3) 0.0532(9) Uani d 1 . .
    C C8 0.3756(8) 0.6273(6) 0.4079(3) 0.0813(16) Uani d 1 . .
    H H8 0.246945 0.667746 0.439147 0.098 Uiso calc 1 . .
    C C9 0.4126(8) 0.6717(6) 0.3195(3) 0.0823(16) Uani d 1 . .
    H H9 0.309014 0.741721 0.292602 0.099 Uiso calc 1 . .
    C C10 0.3284(6) 0.8298(5) -0.1520(2) 0.0515(9) Uani d 1 . .
    H H10 0.384162 0.743198 -0.114162 0.062 Uiso calc 1 . .
    C C11 0.1465(6) 1.0486(5) -0.2035(2) 0.0588(10) Uani d 1 . .
    H H11 0.046686 1.147437 -0.206804 0.071 Uiso calc 1 . .
    C C12 0.5625(7) 0.7311(5) -0.2909(3) 0.0658(13) Uani d 1 . .
    H H12A 0.509806 0.678916 -0.324861 0.079 Uiso calc 1 . .
    H H12B 0.641231 0.649898 -0.252615 0.079 Uiso calc 1 . .
    C C13 0.6941(6) 0.8103(4) -0.3527(3) 0.0530(10) Uani d 1 . .
    C C14 0.8175(7) 0.8650(6) -0.3228(3) 0.0722(13) Uani d 1 . .
    H H14 0.821652 0.853057 -0.262825 0.087 Uiso calc 1 . .
    C C15 0.9375(7) 0.9384(6) -0.3803(3) 0.0684(13) Uani d 1 . .
    H H15 1.021917 0.973475 -0.358088 0.082 Uiso calc 1 . .
    C C16 0.9348(5) 0.9608(4) -0.4696(2) 0.0431(8) Uani d 1 . .
    C C17 0.8101(7) 0.9040(6) -0.4990(3) 0.0738(14) Uani d 1 . .
    H H17 0.804965 0.915631 -0.558860 0.089 Uiso calc 1 . .
    C C18 0.6915(8) 0.8296(6) -0.4409(3) 0.0750(14) Uani d 1 . .
    H H18 0.608813 0.792084 -0.462688 0.090 Uiso calc 1 . .
    O O1 -0.0075(14) 1.3759(11) 0.0613(8) 0.0890(19) Uani d 0.500(12) A 1
    O O2 0.2754(14) 1.2075(12) 0.1048(6) 0.0792(17) Uani d 0.500(12) A 1
    O O1A -0.0249(12) 1.3242(11) 0.1028(7) 0.0807(18) Uani d 0.500(12) A 2
    O O2A 0.2775(13) 1.2743(14) 0.0828(7) 0.0812(17) Uani d 0.500(12) A 2
loop_
    _atom_site_aniso_label
    _atom_site_aniso_U_11
    _atom_site_aniso_U_22
    _atom_site_aniso_U_33
    _atom_site_aniso_U_12
    _atom_site_aniso_U_13
    _atom_site_aniso_U_23
    Zn1 0.0365(3) 0.0492(4) 0.0287(3) -0.0098(2) -0.0025(2) 0.0033(2)
    O3 0.0658(17) 0.0635(16) 0.0492(15) -0.0325(14) -0.0020(13) -0.0084(13)
    N1 0.0444(16) 0.0499(17) 0.0331(15) -0.0123(13) -0.0074(13) 0.0027(13)
    N2 0.0514(18) 0.0509(17) 0.0384(16) -0.0136(14) -0.0123(14) 0.0052(13)
    N3 0.077(2) 0.0481(18) 0.060(2) -0.0216(17) -0.0251(19) 0.0036(16)
    N4 0.0463(17) 0.0559(18) 0.0310(15) -0.0158(14) -0.0048(13) 0.0013(13)
    N5 0.0506(17) 0.0545(17) 0.0347(16) -0.0245(15) 0.0054(14) -0.0049(14)
    N6 0.072(3) 0.088(3) 0.042(2) -0.019(2) 0.0022(19) 0.0074(19)
    N7 0.0616(17) 0.0610(18) 0.0580(19) -0.0299(14) -0.0085(15) -0.0136(15)
    C1 0.065(3) 0.052(2) 0.052(2) -0.0185(19) -0.022(2) -0.0003(18)
    C2 0.052(2) 0.0469(19) 0.0385(19) -0.0165(17) -0.0040(17) 0.0047(15)
    C3 0.052(2) 0.071(3) 0.057(3) -0.020(2) -0.020(2) 0.009(2)
    C4 0.059(2) 0.048(2) 0.046(2) -0.0146(17) -0.0201(18) 0.0056(17)
    C5 0.044(3) 0.133(5) 0.070(3) -0.017(3) -0.018(2) 0.044(3)
    C6 0.057(3) 0.133(5) 0.070(3) -0.021(3) -0.028(3) 0.047(3)
    C7 0.071(3) 0.043(2) 0.047(2) -0.0121(18) -0.027(2) 0.0009(16)
    C8 0.083(3) 0.077(3) 0.041(2) 0.025(2) -0.010(2) -0.006(2)
    C9 0.091(4) 0.075(3) 0.045(2) 0.021(3) -0.027(2) 0.002(2)
    C10 0.052(2) 0.055(2) 0.0356(19) -0.0112(17) 0.0015(17) 0.0035(16)
    C11 0.049(2) 0.068(2) 0.036(2) -0.0013(19) 0.0002(17) 0.0047(18)
    C12 0.079(3) 0.055(2) 0.057(3) -0.033(2) 0.028(2) -0.017(2)
    C13 0.058(2) 0.047(2) 0.045(2) -0.0194(18) 0.0153(18) -0.0088(17)
    C14 0.087(3) 0.100(3) 0.034(2) -0.048(3) 0.002(2) 0.000(2)
    C15 0.075(3) 0.108(4) 0.039(2) -0.054(3) -0.004(2) -0.002(2)
    C16 0.0386(18) 0.0427(18) 0.0388(18) -0.0073(14) 0.0024(15) -0.0055(15)
    C17 0.087(3) 0.114(4) 0.038(2) -0.060(3) -0.007(2) 0.003(2)
    C18 0.085(3) 0.111(4) 0.051(3) -0.066(3) -0.002(2) -0.005(2)
    O1 0.091(3) 0.077(3) 0.080(4) -0.006(3) -0.008(3) -0.016(3)
    O2 0.094(3) 0.080(4) 0.075(3) -0.035(3) -0.032(3) -0.003(3)
    O1A 0.080(3) 0.075(3) 0.074(4) -0.020(3) 0.009(3) -0.016(3)
    O2A 0.085(3) 0.088(4) 0.087(4) -0.041(3) -0.030(3) -0.008(3)
_geom_special_details
;
 All esds (except the esd in the dihedral angle between two l.s. planes)
 are estimated using the full covariance matrix.  The cell esds are taken
 into account individually in the estimation of esds in distances, angles
 and torsion angles; correlations between esds in cell parameters are only
 used when they are defined by crystal symmetry.  An approximate (isotropic)
 treatment of cell esds is used for estimating esds involving l.s. planes.
;
loop_
    _geom_bond_atom_site_label_1
    _geom_bond_atom_site_label_2
    _geom_bond_site_symmetry_2
    _geom_bond_distance
    _geom_bond_publ_flag
    Zn1 O3 . 2.191(2) ?
    Zn1 O3 2_575 2.191(2) ?
    Zn1 N1 2_575 2.167(3) ?
    Zn1 N1 . 2.167(3) ?
    Zn1 N4 2_575 2.124(3) ?
    Zn1 N4 . 2.124(3) ?
    O3 N7 . 1.263(4) ?
    N1 C1 . 1.359(5) ?
    N1 C2 . 1.322(5) ?
    N2 N3 . 1.372(4) ?
    N2 C2 . 1.318(5) ?
    N2 C3 . 1.465(5) ?
    N3 C1 . 1.314(5) ?
    N4 C10 . 1.318(5) ?
    N4 C11 . 1.353(5) ?
    N5 N6 . 1.365(5) ?
    N5 C10 . 1.310(5) ?
    N5 C12 . 1.475(5) ?
    N6 C11 . 1.307(5) ?
    N7 O1 . 1.237(8) ?
    N7 O2 . 1.249(8) ?
    N7 O1A . 1.237(7) ?
    N7 O2A . 1.221(8) ?
    C1 H1 . 0.9300 ?
    C2 H2 . 0.9300 ?
    C3 H3A . 0.9700 ?
    C3 H3B . 0.9700 ?
    C3 C4 . 1.501(6) ?
    C4 C5 . 1.367(6) ?
    C4 C9 . 1.376(6) ?
    C5 H5 . 0.9300 ?
    C5 C6 . 1.385(7) ?
    C6 H6 . 0.9300 ?
    C6 C7 . 1.363(7) ?
    C7 C7 2_666 1.505(8) ?
    C7 C8 . 1.376(6) ?
    C8 H8 . 0.9300 ?
    C8 C9 . 1.375(7) ?
    C9 H9 . 0.9300 ?
    C10 H10 . 0.9300 ?
    C11 H11 . 0.9300 ?
    C12 H12A . 0.9700 ?
    C12 H12B . 0.9700 ?
    C12 C13 . 1.506(5) ?
    C13 C14 . 1.359(6) ?
    C13 C18 . 1.364(6) ?
    C14 H14 . 0.9300 ?
    C14 C15 . 1.387(6) ?
    C15 H15 . 0.9300 ?
    C15 C16 . 1.381(5) ?
    C16 C16 2_774 1.487(7) ?
    C16 C17 . 1.375(5) ?
    C17 H17 . 0.9300 ?
    C17 C18 . 1.390(6) ?
    C18 H18 . 0.9300 ?
loop_
    _geom_angle_atom_site_label_1
    _geom_angle_atom_site_label_2
    _geom_angle_atom_site_label_3
    _geom_angle_site_symmetry_1
    _geom_angle_site_symmetry_3
    _geom_angle
    _geom_angle_publ_flag
    O3 Zn1 O3 . 2_575 180.0 ?
    N1 Zn1 O3 . 2_575 92.22(11) ?
    N1 Zn1 O3 2_575 . 92.22(11) ?
    N1 Zn1 O3 2_575 2_575 87.78(11) ?
    N1 Zn1 O3 . . 87.78(11) ?
    N1 Zn1 N1 2_575 . 180.0 ?
    N4 Zn1 O3 . 2_575 94.65(10) ?
    N4 Zn1 O3 2_575 . 94.65(10) ?
    N4 Zn1 O3 . . 85.35(10) ?
    N4 Zn1 O3 2_575 2_575 85.35(10) ?
    N4 Zn1 N1 2_575 2_575 90.36(12) ?
    N4 Zn1 N1 2_575 . 89.64(12) ?
    N4 Zn1 N1 . . 90.36(12) ?
    N4 Zn1 N1 . 2_575 89.64(12) ?
    N4 Zn1 N4 2_575 . 180.0 ?
    N7 O3 Zn1 . . 128.5(2) ?
    C1 N1 Zn1 . . 130.5(3) ?
    C2 N1 Zn1 . . 126.5(2) ?
    C2 N1 C1 . . 102.7(3) ?
    N3 N2 C3 . . 120.7(3) ?
    C2 N2 N3 . . 109.9(3) ?
    C2 N2 C3 . . 129.4(3) ?
    C1 N3 N2 . . 102.0(3) ?
    C10 N4 Zn1 . . 128.1(3) ?
    C10 N4 C11 . . 103.9(3) ?
    C11 N4 Zn1 . . 128.0(3) ?
    N6 N5 C12 . . 122.6(3) ?
    C10 N5 N6 . . 109.0(3) ?
    C10 N5 C12 . . 128.3(4) ?
    C11 N6 N5 . . 103.8(3) ?
    O1 N7 O3 . . 115.4(6) ?
    O1 N7 O2 . . 130.6(7) ?
    O2 N7 O3 . . 114.0(5) ?
    O1A N7 O3 . . 122.8(5) ?
    O2A N7 O3 . . 123.5(6) ?
    O2A N7 O1A . . 113.6(7) ?
    N1 C1 H1 . . 122.6 ?
    N3 C1 N1 . . 114.8(3) ?
    N3 C1 H1 . . 122.6 ?
    N1 C2 H2 . . 124.7 ?
    N2 C2 N1 . . 110.7(3) ?
    N2 C2 H2 . . 124.7 ?
    N2 C3 H3A . . 108.9 ?
    N2 C3 H3B . . 108.9 ?
    N2 C3 C4 . . 113.5(3) ?
    H3A C3 H3B . . 107.7 ?
    C4 C3 H3A . . 108.9 ?
    C4 C3 H3B . . 108.9 ?
    C5 C4 C3 . . 120.3(4) ?
    C5 C4 C9 . . 116.5(4) ?
    C9 C4 C3 . . 123.2(4) ?
    C4 C5 H5 . . 119.1 ?
    C4 C5 C6 . . 121.8(5) ?
    C6 C5 H5 . . 119.1 ?
    C5 C6 H6 . . 119.1 ?
    C7 C6 C5 . . 121.9(5) ?
    C7 C6 H6 . . 119.1 ?
    C6 C7 C7 . 2_666 122.4(5) ?
    C6 C7 C8 . . 116.2(4) ?
    C8 C7 C7 . 2_666 121.4(5) ?
    C7 C8 H8 . . 118.9 ?
    C9 C8 C7 . . 122.2(4) ?
    C9 C8 H8 . . 118.9 ?
    C4 C9 H9 . . 119.3 ?
    C8 C9 C4 . . 121.4(4) ?
    C8 C9 H9 . . 119.3 ?
    N4 C10 H10 . . 124.8 ?
    N5 C10 N4 . . 110.5(4) ?
    N5 C10 H10 . . 124.8 ?
    N4 C11 H11 . . 123.6 ?
    N6 C11 N4 . . 112.9(4) ?
    N6 C11 H11 . . 123.6 ?
    N5 C12 H12A . . 109.2 ?
    N5 C12 H12B . . 109.2 ?
    N5 C12 C13 . . 112.2(3) ?
    H12A C12 H12B . . 107.9 ?
    C13 C12 H12A . . 109.2 ?
    C13 C12 H12B . . 109.2 ?
    C14 C13 C12 . . 121.5(4) ?
    C14 C13 C18 . . 118.1(4) ?
    C18 C13 C12 . . 120.4(4) ?
    C13 C14 H14 . . 119.5 ?
    C13 C14 C15 . . 121.0(4) ?
    C15 C14 H14 . . 119.5 ?
    C14 C15 H15 . . 119.2 ?
    C16 C15 C14 . . 121.7(4) ?
    C16 C15 H15 . . 119.2 ?
    C15 C16 C16 . 2_774 120.9(4) ?
    C17 C16 C15 . . 116.7(3) ?
    C17 C16 C16 . 2_774 122.4(4) ?
    C16 C17 H17 . . 119.4 ?
    C16 C17 C18 . . 121.2(4) ?
    C18 C17 H17 . . 119.4 ?
    C13 C18 C17 . . 121.4(4) ?
    C13 C18 H18 . . 119.3 ?
    C17 C18 H18 . . 119.3 ?
loop_
    _geom_hbond_atom_site_label_d
    _geom_hbond_atom_site_label_h
    _geom_hbond_atom_site_label_a
    _geom_hbond_site_symmetry_d
    _geom_hbond_site_symmetry_h
    _geom_hbond_site_symmetry_a
    _geom_hbond_distance_dh
    _geom_hbond_distance_ha
    _geom_hbond_distance_da
    _geom_hbond_angle_dha
    _geom_hbond_publ_flag
    C3 H3B O1 1_555 1_555 1_465 0.97 2.31 3.2728(7) 170 yes
    C3 H3B O1A 1_555 1_555 1_465 0.97 2.33 3.2765(7) 165 yes
    C10 H10 O2A 1_555 1_555 2_655 0.93 2.53 3.0888(6) 115 yes
    C14 H14 O2 1_555 1_555 2_655 0.93 2.46 3.5454(7) 158 yes
    C15 H15 N6 1_555 1_555 1_455 0.93 2.58 3.482(16)   162 yes
_shelx_hkl_file
;
   0   0   3   59.68    2.88
   0   0  -3   59.21    1.85
   0   0   4    0.50    0.51
   0   0  -4    0.93    0.47
   0   0   5   67.23    2.50
   0   0  -5   67.51    3.18
   0   0   6    0.32    0.93
   0   0  -6    1.02    0.43
   0   0   7   86.19    3.20
   0   0  -7   88.01    2.87
   0   0   8   28.26    1.48
   0   0  -8   30.44    1.90
   0   0   9   38.10    2.66
   0   0  -9   34.59    1.91
   0   0  10   24.89    2.25
   0   0 -10   22.93    1.06
   0   0  11   11.65    1.12
   0   0  11   12.28    0.50
   0   0 -11   11.04    0.79
   0   0  12   15.01    0.91
   0   0  12   15.04    2.18
   0   0 -12   13.44    1.48
   0   0  13   18.49    0.96
   0   0  13   18.47    2.41
   0   0 -13   17.01    1.07
   0   0  14   14.67    0.55
   0   0  14   14.79    1.45
   0   0 -14   14.02    1.03
   0   0  15   21.77    1.07
   0   0  15   23.58    1.80
   0   0  16   13.29    2.83
   0   0  16   17.29    0.62
   0   0  17    7.09    1.27
   0   0  17    5.20    0.61
   0   0  18    8.08    0.43
   0   0  18    8.23    1.47
   0   0  19    2.04    0.52
   0   0  19    0.24    2.02
   0  -1  19    1.57    2.16
   0  -1  19    2.92    0.33
   0  -1  18    3.81    0.60
   0  -1  18    1.39    2.32
   0  -1  17    0.58    0.25
   0  -1  17    0.74    0.93
   0  -1  16    4.91    1.21
   0  -1  16    4.42    0.64
   0   1 -15   10.52    1.01
   0  -1  15   13.51    2.40
   0  -1  15   10.04    0.50
   0   1 -14   34.79    2.61
   0  -1  14   33.89    2.22
   0   1 -13    5.69    1.28
   0  -1  13    6.24    1.11
   0   1 -12    5.43    0.72
   0  -1  12    8.28    1.05
   0   1 -11   19.04    1.64
   0  -1  11   20.78    2.31
   0   1 -10   18.09    1.63
   0  -1  10   15.66    1.26
   0   1  -9   80.08    2.74
   0  -1   9   76.12    3.09
   0   1  -8   76.10    3.44
   0  -1   8   75.70    2.94
   0   1  -7   -0.01    0.70
   0  -1   7    0.01    0.81
   0   1  -6  125.68    4.28
   0  -1   6  120.40    5.77
   0  -1   6  124.58    6.09
   0   1  -5  105.86    4.75
   0  -1   5  105.96    5.42
   0   1  -4  297.29   11.30
   0  -1   4  272.12   12.98
   0   1  -3   15.01    1.65
   0  -1   3   15.02    1.69
   0   1  -2    2.37    0.85
   0  -1   2    3.78    0.47
   0   1   2  218.47    6.36
   0   1   2  215.09    6.34
   0  -1  -2  215.49    6.37
   0   1   3   20.35    1.17
   0   1   3   18.21    0.44
   0  -1  -3   18.70    0.47
   0  -1  -3   19.01    0.61
   0   1   4  155.66    4.19
   0   1   4  168.40    6.43
   0  -1  -4  154.84    4.22
   0  -1  -4  161.08    5.69
   0   1   5   45.76    1.06
   0   1   5   43.77    1.60
   0  -1  -5   43.73    1.38
   0   1   6  137.85    5.80
   0   1   6  137.04    4.03
   0  -1  -6  131.60    4.09
   0   1   7    2.25    0.38
   0   1   7    1.47    0.52
   0  -1  -7    1.97    0.69
   0   1   8  182.44    5.85
   0   1   8  178.25    7.85
   0  -1  -8  190.76    7.26
   0   1   9    4.55    0.72
   0   1   9    6.21    0.51
   0  -1  -9    4.71    0.86
   0   1  10   11.86    0.71
   0   1  10   11.47    0.98
   0  -1 -10   11.80    0.71
   0   1  11   29.38    1.24
   0   1  11   33.69    2.59
   0   1  11   35.69    2.68
   0  -1 -11   33.80    1.31
   0   1  12    8.32    1.04
   0   1  12   10.10    0.72
   0  -1 -12    9.79    0.75
   0   1  13   14.49    1.27
   0   1  13   16.12    0.57
   0   1  14    5.15    1.77
   0   1  14    7.01    0.39
   0   1  15    5.96    1.09
   0   1  15    7.42    0.67
   0   1  16   12.92    0.81
   0   1  16   12.04    1.36
   0   1  17    2.09    0.28
   0   1  17    0.29    1.64
   0   1  18    4.88    1.03
   0   1  18    1.67    0.50
   0   1  19    4.28    0.57
   0   1  19    6.74    1.24
   0  -2  19    7.28    0.74
   0  -2  19    6.72    1.67
   0  -2  18    3.30    1.28
   0  -2  18    2.83    0.36
   0  -2  17   -0.30    0.25
   0  -2  17    2.83    1.70
   0   2 -16    5.52    0.91
   0  -2  16    7.43    1.34
   0   2 -15    7.13    1.57
   0  -2  15    9.16    1.44
   0   2 -14    1.13    1.09
   0  -2  14    1.95    0.96
   0   2 -13    8.24    0.82
   0  -2  13    5.08    2.11
   0   2 -12   -0.08    0.40
   0  -2  12    0.65    1.12
   0   2 -11    5.97    1.33
   0  -2  11    6.08    0.99
   0   2 -10   66.66    2.49
   0  -2  10   66.42    2.99
   0   2  -9   77.14    3.65
   0  -2   9   73.62    3.14
   0   2  -8   92.71    4.25
   0  -2   8   83.35    4.51
   0   2  -7   63.93    2.22
   0  -2   7   57.70    3.42
   0   2  -6    1.54    0.90
   0  -2   6    1.14    0.99
   0   2  -5   18.14    0.99
   0  -2   5   17.64    1.77
   0   2  -4   34.75    2.21
   0  -2   4   30.67    1.43
   0   2  -3   10.48    0.77
   0  -2   3   10.82    1.44
   0   2  -2    0.50    0.41
   0  -2   2    0.78    0.41
   0   2  -1   79.94    2.94
   0  -2   1   78.46    2.17
   0   2   0    4.40    0.52
   0  -2   0    4.36    0.71
   0   2   1  743.03   36.20
   0  -2  -1  747.89   35.18
   0   2   2   87.05    2.07
   0  -2  -2   91.92    2.23
   0   2   3    1.92    0.35
   0   2   3    2.48    0.40
   0  -2  -3    1.98    0.24
   0   2   4  218.90    6.58
   0   2   4  216.06    7.52
   0  -2  -4  216.36    6.60
   0   2   5  247.18    7.79
   0   2   5  248.26    9.43
   0  -2  -5  254.25    8.75
   0   2   6  231.36    8.15
   0   2   6  239.09    7.95
   0  -2  -6  234.26    7.32
   0   2   7   80.31    2.38
   0   2   7   80.39    3.47
   0  -2  -7   89.14    2.60
   0   2   8   53.25    1.91
   0   2   8   57.21    1.72
   0   2   9    0.45    0.19
   0   2   9    0.33    0.71
   0   2  10    6.43    0.76
   0   2  10    7.47    0.36
   0   2  11   23.65    0.69
   0   2  11   21.65    1.33
   0   2  12    2.20    0.27
   0   2  12    2.05    1.13
   0   2  13    0.84    0.23
   0   2  13    1.27    0.62
   0   2  14    0.35    1.26
   0   2  14    1.41    0.24
   0   2  15   22.96    2.33
   0   2  15   18.32    0.61
   0   2  16   -0.70    0.72
   0   2  16    1.23    0.41
   0   2  17    0.36    0.36
   0   2  17   -0.25    1.25
   0   2  18   -0.18    0.75
   0   2  18    0.33    0.21
   0   2  19    0.28    0.81
   0   2  19    0.34    0.22
   0  -3  18    0.98    1.13
   0   3 -17    4.28    0.93
   0  -3  17    4.05    1.36
   0   3 -16    3.40    0.79
   0  -3  16    2.63    1.20
   0   3 -15    7.10    1.69
   0  -3  15   13.51    2.43
   0   3 -14    5.51    0.81
   0  -3  14    5.20    2.26
   0   3 -13    3.40    0.64
   0  -3  13    0.98    1.00
   0   3 -12    1.49    0.88
   0  -3  12    0.25    0.81
   0   3 -11   18.44    1.16
   0  -3  11   16.04    1.55
   0   3 -10   30.27    1.44
   0  -3  10   32.16    2.92
   0   3  -9   12.71    1.40
   0  -3   9   12.71    1.95
   0   3  -8   33.84    1.48
   0  -3   8   30.69    2.61
   0   3  -7   29.81    1.28
   0  -3   7   29.82    2.32
   0   3  -6   20.62    1.56
   0  -3   6   15.04    1.75
   0   3  -5    1.05    0.43
   0  -3   5    1.49    0.51
   0   3  -4    0.24    0.68
   0  -3   4    0.76    0.79
   0   3  -3    0.53    0.65
   0  -3   3    0.75    0.39
   0   3  -2   11.53    0.63
   0  -3   2   10.56    0.61
   0   3  -1   14.27    0.96
   0  -3   1   14.34    0.99
   0   3   0   24.55    0.97
   0  -3   0   23.76    1.15
   0   3   1  149.07    4.28
   0  -3  -1  142.43    4.00
   0   3   2   16.25    0.56
   0  -3  -2   15.70    0.48
   0  -3  -2   15.14    0.49
   0   3   3    6.43    0.46
   0  -3  -3    6.56    0.59
   0   3   4   20.26    0.53
   0   3   4   21.24    0.59
   0   3   4   19.40    0.64
   0  -3  -4   21.60    0.59
   0   3   5    9.40    0.27
   0   3   5    9.42    0.34
   0   3   5   11.56    0.63
   0  -3  -5    7.85    0.63
   0   3   6    3.08    0.25
   0   3   6    2.37    0.56
   0  -3  -6    2.92    0.26
   0   3   7   26.73    1.00
   0   3   7   24.66    1.30
   0  -3  -7   26.44    0.73
   0   3   8   16.92    0.53
   0   3   8   15.21    1.21
   0  -3  -8   16.10    0.86
   0   3   9   11.50    0.74
   0   3   9   11.59    1.17
   0  -3  -9   12.56    0.82
   0   3  10   26.06    1.84
   0   3  10   24.84    0.72
   0  -3 -10   24.18    0.82
   0   3  11    7.62    0.38
   0   3  11    6.83    0.76
   0   3  12    6.73    0.38
   0   3  12    6.25    1.30
   0   3  13    0.29    0.20
   0   3  13   -0.70    0.51
   0   3  14    0.25    1.14
   0   3  14    1.49    0.26
   0   3  15   23.51    0.74
   0   3  15   19.99    2.37
   0   3  16    1.27    0.71
   0   3  16    1.34    0.25
   0   3  17   -0.42    1.19
   0   3  17    0.45    0.22
   0   3  18    0.79    0.39
   0   3  18   -0.54    0.72
   0   3  19    0.57    0.78
   0   3  19    0.68    0.42
   0   4 -17    6.71    0.98
   0  -4  17    1.20    2.40
   0   4 -16    1.61    0.73
   0  -4  16    0.99    2.01
   0   4 -15    3.28    1.34
   0  -4  15    2.55    1.13
   0   4 -14    1.56    0.65
   0  -4  14    2.13    0.99
   0   4 -13    1.26    0.60
   0  -4  13    1.96    0.91
   0   4 -12    0.51    0.84
   0  -4  12    0.21    1.30
   0   4 -11   25.90    1.38
   0  -4  11   22.64    2.88
   0   4 -10    0.64    0.50
   0  -4  10    0.40    1.20
   0   4  -9   14.82    1.53
   0  -4   9   15.39    2.11
   0   4  -8    4.25    0.63
   0  -4   8    4.11    1.36
   0   4  -7   10.52    0.75
   0  -4   7    7.21    1.54
   0   4  -6    2.35    0.86
   0  -4   6    2.21    0.60
   0   4  -5   32.18    1.26
   0  -4   5   33.38    2.25
   0   4  -4   66.60    2.88
   0  -4   4   62.28    2.88
   0   4  -3   70.99    2.19
   0  -4   3   74.27    3.02
   0   4  -2   47.51    1.95
   0  -4   2   45.99    1.97
   0   4  -1    0.69    0.44
   0  -4   1    1.51    0.47
   0   4   0    7.13    0.52
   0  -4   0    7.93    0.57
   0   4   1   26.97    0.78
   0  -4  -1   26.79    0.75
   0   4   2    7.53    0.47
   0  -4  -2    7.24    0.23
   0  -4  -2    6.93    0.60
   0   4   3    0.36    0.31
   0  -4  -3    0.55    0.22
   0   4   4    0.43    0.16
   0   4   4    0.46    0.30
   0  -4  -4    0.39    0.21
   0   4   5    3.31    0.31
   0  -4  -5    3.42    0.51
   0   4   6   42.28    1.14
   0   4   6   40.28    1.03
   0   4   6   40.63    1.31
   0  -4  -6   33.82    1.41
   0   4   7   40.32    1.53
   0   4   7   40.88    1.45
   0   4   7   41.50    1.25
   0  -4  -7   43.31    1.60
   0   4   8    4.21    0.31
   0   4   8    4.19    0.27
   0   4   8    3.99    0.68
   0  -4  -8    5.36    0.64
   0   4   9    3.24    0.54
   0   4   9    3.16    0.71
   0  -4  -9    3.51    0.60
   0   4  10   19.37    0.65
   0   4  10   19.01    1.48
   0  -4 -10   19.43    1.08
   0   4  11    3.16    0.31
   0   4  11    2.36    0.93
   0  -4 -11    3.16    0.65
   0   4  12    1.83    0.44
   0   4  12    1.75    0.81
   0  -4 -12    0.16    0.28
   0   4  13    7.19    0.74
   0   4  13    5.29    0.63
   0   4  14    7.57    0.70
   0   4  14    8.89    1.49
   0   4  15    7.32    0.72
   0   4  15   11.49    0.94
   0   4  16    2.97    1.17
   0   4  16    1.23    0.47
   0   4  17    1.15    1.50
   0   4  17    5.38    0.59
   0   4  18    1.69    0.81
   0   4  18    2.10    0.28
   0   5 -16    0.56    0.68
   0  -5  16    1.06    1.00
   0   5 -15    5.09    1.58
   0  -5  15    6.70    1.33
   0   5 -14    2.43    1.21
   0  -5  14    1.94    1.70
   0   5 -13    3.57    0.72
   0  -5  13    3.35    1.72
   0   5 -12    3.29    1.11
   0  -5  12    1.40    1.59
   0   5 -11   25.92    2.24
   0  -5  11   24.48    3.07
   0   5 -10    4.56    0.69
   0  -5  10    3.75    1.73
   0   5  -9    0.92    0.83
   0  -5   9    0.47    1.13
   0   5  -8   35.61    2.29
   0  -5   8   30.31    2.70
   0   5  -7    3.37    0.56
   0  -5   7    4.00    0.74
   0   5  -6    0.16    0.68
   0  -5   6    1.03    0.52
   0   5  -5   28.86    1.80
   0  -5   5   31.17    2.16
   0   5  -4   54.89    1.85
   0  -5   4   59.74    3.18
   0   5  -3   91.38    3.52
   0  -5   3   86.99    2.89
   0   5  -2   26.41    0.89
   0  -5   2   27.21    1.65
   0   5  -1   82.77    2.79
   0  -5   1   78.26    2.89
   0   5   0   48.12    1.57
   0  -5   0   49.64    1.62
   0   5   1   27.58    0.86
   0  -5  -1   28.50    0.79
   0   5   2   14.84    0.59
   0  -5  -2   13.90    0.85
   0  -5  -2   14.72    0.45
   0   5   3    1.15    0.19
   0  -5  -3    1.39    0.49
   0   5   4    0.43    0.16
   0   5   4    0.32    0.30
   0  -5  -4    0.44    0.46
   0   5   5   15.87    0.49
   0   5   5   14.93    0.78
   0  -5  -5   15.54    0.97
   0   5   6    3.80    0.36
   0   5   6    3.18    0.35
   0  -5  -6    3.50    0.63
   0   5   7   14.71    0.60
   0   5   7   14.81    0.76
   0  -5  -7   12.80    0.99
   0   5   8    6.31    0.61
   0   5   8    4.80    0.42
   0  -5  -8    4.72    0.70
   0   5   9   11.22    0.61
   0   5   9   12.01    0.96
   0   5   9   11.16    0.48
   0  -5  -9   11.14    0.94
   0   5  10   14.40    0.91
   0   5  10   16.74    1.19
   0   5  10   14.64    0.73
   0  -5 -10   14.27    1.02
   0   5  11    6.38    0.57
   0   5  11    8.89    0.98
   0   5  11    7.62    0.69
   0  -5 -11    6.96    0.76
   0   5  12   12.42    0.80
   0   5  12   12.13    0.82
   0   5  12   13.21    0.77
   0  -5 -12   11.60    0.93
   0   5  13    1.74    0.28
   0   5  13    1.21    0.46
   0   5  13    2.29    0.88
   0  -5 -13    1.77    0.35
   0   5  14   11.51    0.49
   0   5  14    9.98    0.50
   0   5  14   11.18    0.90
   0   5  15    4.06    0.31
   0   5  15    3.49    1.14
   0   5  15    2.67    0.34
   0   5  16    1.21    0.88
   0   5  16   -0.03    0.24
   0   5  16    0.30    0.21
   0   5  17    1.96    0.27
   0   5  17    1.52    0.64
   0   5  17    0.08    0.31
   0   5  18   -1.04    0.94
   0   5  18   -0.03    0.20
   0   5  18    0.35    0.45
   0   6 -15    0.37    0.61
   0  -6  15    1.23    1.58
   0   6 -14    1.51    1.14
   0  -6  14    0.06    1.62
   0  -6  14    2.09    1.72
   0   6 -13    7.17    1.48
   0  -6  13    5.13    2.17
   0   6 -12   13.63    1.06
   0  -6  12   10.95    2.57
   0   6 -11   10.76    1.47
   0  -6  11   11.74    2.23
   0   6 -10    5.56    1.21
   0  -6  10    2.11    1.59
   0  -6  10    4.34    1.69
   0   6  -9   39.95    1.72
   0  -6   9   34.60    3.10
   0   6  -8    1.02    0.71
   0  -6   8   -0.20    0.58
   0   6  -7   11.26    1.36
   0  -6   7   12.28    1.05
   0   6  -6    0.18    0.37
   0  -6   6    0.99    0.95
   0   6  -5    2.38    0.73
   0  -6   5    2.00    0.58
   0   6  -4    5.09    0.83
   0  -6   4    5.46    1.09
   0   6  -3   38.89    1.78
   0  -6   3   37.40    2.08
   0   6  -2   13.35    0.88
   0  -6   2   13.39    0.72
   0   6  -1   13.74    0.84
   0  -6   1   14.74    1.01
   0   6   0   71.01    2.21
   0  -6   0   71.75    2.34
   0   6   1   20.32    0.69
   0  -6  -1   21.69    0.78
   0  -6  -1   21.00    0.82
   0   6   2    7.17    0.44
   0  -6  -2    6.67    0.47
   0  -6  -2    8.95    0.26
   0   6   3    1.38    0.18
   0  -6  -3    1.79    0.61
   0  -6  -4   21.39    1.30
   0   6   5   33.11    0.80
   0   6   5   29.21    0.67
   0  -6  -5   30.90    1.61
   0   6   6   31.87    0.88
   0   6   6   36.00    0.98
   0  -6  -6   34.14    1.66
   0   6   7    7.83    0.45
   0   6   7    8.44    0.51
   0  -6  -7    8.50    0.51
   0   6   8   12.57    0.73
   0   6   8   12.01    0.54
   0  -6  -8   13.28    0.62
   0   6   9    0.87    0.29
   0   6   9    0.99    0.46
   0  -6  -9    1.85    0.32
   0   6  10    0.38    0.25
   0   6  10    0.94    0.49
   0  -6 -10    0.55    0.54
   0   6  11    4.72    0.41
   0   6  11    5.58    0.79
   0  -6 -11    4.47    0.74
   0   6  12    9.85    0.97
   0   6  12    6.23    0.31
   0  -6 -12    8.41    0.82
   0   6  13   13.69    0.81
   0   6  13   10.88    0.68
   0  -6 -13   13.09    1.02
   0   6  14    0.51    0.39
   0   6  14    0.90    0.81
   0  -6 -14    1.76    0.35
   0   6  15    2.08    0.78
   0   6  15    0.34    0.22
   0   6  16    0.09    0.46
   0   6  16    0.13    0.37
   0   6  17    0.33    0.42
   0   6  17    0.00    0.88
   0   7 -14    0.25    0.56
   0   7 -13    0.99    1.06
   0  -7  13    1.73    1.67
   0   7 -12    0.99    0.99
   0  -7  12    1.20    1.53
   0   7 -11    3.33    0.62
   0  -7  11    0.93    1.66
   0   7 -10    5.96    1.04
   0  -7  10    0.03    1.50
   0   7  -9   23.14    1.97
   0  -7   9   22.18    2.41
   0   7  -8   22.02    1.73
   0  -7   8   20.62    1.40
   0   7  -7    4.55    0.57
   0  -7   7    3.46    1.40
   0   7  -6    2.49    0.75
   0  -7   6    2.28    1.04
   0   7  -5    0.41    0.63
   0  -7   5    0.64    0.86
   0   7  -4    0.83    0.61
   0  -7   4    1.36    0.43
   0   7  -3    2.39    0.34
   0  -7   3    1.98    0.80
   0   7  -2    0.47    0.40
   0  -7   2    0.02    0.52
   0   7  -1   12.24    0.72
   0  -7   1   14.15    0.91
   0   7   0    5.18    0.44
   0  -7   0    5.73    0.47
   0  -7   0    5.95    0.64
   0   7   1   10.48    0.43
   0  -7  -1   12.62    1.01
   0  -7  -1   10.40    0.38
   0   7   2    9.32    0.28
   0  -7  -2    9.42    0.26
   0  -7  -2    9.70    0.55
   0  -7  -3   14.57    0.73
   0  -7  -4   31.37    1.77
   0  -7  -5   10.07    1.08
   0  -7  -6   12.73    0.70
   0  -7  -7   28.99    1.09
   0   7   8   10.15    0.44
   0   7   8    9.86    0.38
   0  -7  -8   10.46    1.01
   0   7   9    0.16    0.19
   0   7   9    0.01    0.27
   0  -7  -9    0.04    0.51
   0   7  10    1.79    0.29
   0   7  10    2.50    0.46
   0  -7 -10    2.79    0.38
   0   7  11    0.15    0.23
   0   7  11   -0.08    0.41
   0  -7 -11    0.28    0.30
   0   7  12    0.22    0.29
   0   7  12    0.23    0.25
   0  -7 -12    0.52    0.31
   0   7  13    0.26    0.26
   0   7  13   -0.23    0.56
   0  -7 -13    0.66    0.54
   0   7  14    0.37    0.67
   0   7  14    0.70    0.31
   0  -7 -14    0.88    0.58
   0   7  15    0.22    0.56
   0  -7 -15   -0.04    0.29
   0   8 -12    0.68    0.54
   0  -8  12    0.65    1.45
   0   8 -11    0.39    0.83
   0  -8  11    0.51    1.31
   0   8 -10    1.53    0.88
   0  -8  10    0.52    1.23
   0   8  -9    0.66    0.42
   0  -8   9   -0.17    0.59
   0   8  -8    0.88    0.41
   0  -8   8    1.11    0.59
   0   8  -7   12.48    1.15
   0  -8   7   11.88    1.52
   0   8  -6    0.33    0.56
   0  -8   6   -0.10    0.40
   0   8  -5    7.33    0.91
   0  -8   5    6.19    1.06
   0   8  -4   10.63    0.95
   0  -8   4   12.09    1.11
   0   8  -3    7.17    0.76
   0  -8   3    7.94    0.85
   0   8  -2    0.80    0.39
   0  -8   2    0.28    0.46
   0   8  -1    2.92    0.43
   0  -8   1    3.23    0.43
   0  -8   1    3.64    0.44
   0   8   0    0.15    0.19
   0  -8   0   -0.02    0.55
   0  -8   0    0.17    0.19
   0   8   1    0.03    0.11
   0  -8  -1    0.18    0.28
   0  -8  -1    0.04    0.10
   0  -8  -2    3.60    0.80
   0  -8  -3    9.09    0.64
   0  -8  -4   21.20    1.52
   0  -8  -5    0.62    0.67
   0  -8  -6    1.29    0.39
   0  -8  -7    0.89    0.37
   0  -8  -8    0.25    0.60
   0  -8  -9    0.91    0.37
   0  -8 -10    3.71    0.45
   0  -8 -11    1.93    0.75
   0  -8 -12    5.41    0.93
   0  -8 -13    1.20    0.38
   0  -8 -14    0.75    0.35
   0   9  -9    0.57    0.77
   0  -9   9    0.88    0.59
   0   9  -8    0.27    0.64
   0  -9   8    0.15    0.89
   0   9  -7   -0.27    0.61
   0  -9   7    0.37    0.42
   0   9  -6    0.33    0.56
   0  -9   6    0.10    0.65
   0   9  -5    0.96    0.59
   0  -9   5    1.64    0.72
   0   9  -4    3.07    0.59
   0  -9   4    2.99    0.70
   0   9  -3    2.97    0.51
   0  -9   3    2.92    0.57
   0   9  -2    6.00    0.51
   0  -9   2    5.70    0.52
   0  -9   2    7.15    0.59
   0  -9   1    2.14    0.27
   0  -9   1    2.71    0.79
   0  -9   0   -0.10    0.33
   0  -9  -1    0.30    0.62
   0  -9  -2   -0.05    0.35
   0  -9  -3    1.24    0.76
   0  -9  -4   -0.16    0.37
   0  -9  -5    0.30    0.68
   0  -9  -6    3.69    0.51
   0  -9  -7    0.52    0.39
   0  -9  -8    0.41    0.68
   0  -9  -9    0.35    0.38
   0  -9 -10    0.65    0.71
   0  -9 -11    0.22    0.62
   0  -9 -12    4.47    0.56
   0 -10   4    0.39    0.42
   0 -10   3    2.85    0.52
   0 -10   2    0.59    0.76
   0 -10   1    0.13    0.37
   0 -10   0    0.32    0.70
   0 -10  -1    0.80    0.44
   0 -10  -2    0.96    0.46
   0 -10  -3    1.41    0.49
   0 -10  -4    1.54    0.87
   0 -10  -5    0.63    0.44
   0 -10  -6    0.68    0.81
   0 -10  -7    1.42    0.50
   0 -10  -8    0.36    0.79
   0 -10  -9    0.50    0.44
   1 -10  -6    1.17    0.48
   1 -10  -5    1.29    0.89
   1 -10  -4   -0.03    0.39
   1 -10  -3    1.09    0.87
   1 -10  -2    0.68    0.47
   1 -10  -1    0.59    0.77
   1 -10   0   -0.38    0.41
   1 -10   1    0.84    0.80
   1 -10   2    0.93    0.46
   1 -10   3   -0.07    0.40
   1  -9  -9    0.48    0.39
   1  -9  -8    0.23    0.37
   1  -9  -7   -0.31    0.66
   1  -9  -6    0.32    0.37
   1  -9  -5   -0.06    0.35
   1  -9  -4    3.44    0.92
   1  -9  -3    0.44    0.39
   1  -9  -2    4.74    0.98
   1  -9  -1    4.86    0.56
   1  -9   0    2.06    0.85
  -1   9   0    2.99    0.50
   1  -9   1    1.08    0.40
  -1   9  -1    0.59    0.51
   1  -9   2    0.16    0.31
  -1   9  -2    0.56    0.48
   1  -9   3    4.08    0.57
  -1   9  -3    3.90    0.79
   1  -9   4    0.49    0.55
  -1   9  -4    0.99    0.41
   1  -9   5    1.87    0.75
  -1   9  -5    5.46    0.93
   1  -9   6    0.59    0.69
  -1   9  -6    0.04    0.77
   1  -9   7    4.35    0.62
  -1   9  -7    2.66    1.00
   1  -9   8    2.19    1.03
  -1   9  -8    1.00    0.51
   1  -8 -12   -0.19    0.30
   1  -8 -11    0.47    0.56
   1  -8  -9    0.23    0.31
   1  -8  -8    1.96    0.39
   1  -8  -7    1.59    0.63
  -1   8   7    0.54    0.22
   1  -8  -6    4.60    0.88
  -1   8   6    4.57    0.27
  -1   8   6    4.68    0.46
   1  -8  -5    1.52    0.38
  -1   8   5    0.93    0.14
  -1   8   5    0.30    0.24
   1  -8  -4    0.64    0.35
  -1   8   4    0.30    0.25
   1  -8  -3    4.59    0.84
  -1   8   3    2.57    0.39
   1  -8  -2    5.28    0.27
   1  -8  -2    7.43    0.53
  -1   8   2    5.75    0.52
   1  -8  -1    7.55    0.94
   1  -8  -1    6.03    0.35
  -1   8   1    5.92    0.66
   1  -8   0    3.23    0.36
   1  -8   0    2.56    0.45
  -1   8   0    3.79    0.62
   1  -8   1    5.29    0.53
  -1   8  -1    6.67    0.75
   1  -8   2    7.43    0.68
  -1   8  -2    5.92    0.54
   1  -8   3    9.67    0.95
  -1   8  -3   11.44    1.12
   1  -8   4    7.07    0.57
  -1   8  -4    6.38    1.01
   1  -8   5    2.84    0.90
  -1   8  -5    2.02    0.52
   1  -8   6    1.68    0.89
  -1   8  -6    0.52    0.85
   1  -8   7    0.93    0.85
  -1   8  -7    0.22    0.79
   1  -8   8   -0.14    1.08
  -1   8  -8    1.44    0.54
   1  -8   9    6.56    0.93
  -1   8  -9    8.47    1.43
   1  -8  10   -0.03    1.14
  -1   8 -10    0.68    0.53
   1  -8  11    0.42    1.27
  -1   8 -11    0.24    0.55
   1  -7 -14    0.06    0.24
  -1   7  14   -0.30    0.59
   1  -7 -13    0.46    0.46
  -1   7  13    0.39    0.34
  -1   7  13    0.05    0.18
   1  -7 -12    3.49    0.67
  -1   7  12    2.46    0.78
  -1   7  12    3.40    0.46
   1  -7 -11    6.16    0.74
  -1   7  11    4.21    0.77
  -1   7  11    3.62    0.47
   1  -7 -10    4.08    0.72
  -1   7  10    4.69    0.40
  -1   7  10    4.03    0.47
   1  -7  -9    5.07    0.44
  -1   7   9    6.78    0.57
  -1   7   9    4.72    0.50
   1  -7  -8    4.98    0.45
  -1   7   8    4.96    0.50
  -1   7   8    5.42    0.49
   1  -7  -7    4.17    0.77
  -1   7   7    5.16    0.48
  -1   7   7    3.63    0.38
   1  -7  -6   18.21    1.34
  -1   7   6   20.06    0.66
  -1   7   6   21.09    0.85
   1  -7  -5   23.16    1.42
  -1   7   5   20.98    0.87
   1  -7  -4    9.42    0.61
  -1   7   4    8.49    0.63
   1  -7  -3    3.07    0.39
   1  -7  -3    2.64    0.23
  -1   7   3    2.70    0.40
   1  -7  -2   14.24    1.12
   1  -7  -2   14.48    0.53
  -1   7   2   12.37    0.75
   1  -7  -1    0.79    0.33
   1  -7  -1    1.05    0.28
  -1   7   1    0.60    0.42
   1  -7   0    0.03    0.31
  -1   7   0    0.33    0.41
   1  -7   1    0.04    0.21
  -1   7  -1    0.07    0.26
   1  -7   2    6.04    0.82
  -1   7  -2    6.43    0.91
   1  -7   3   18.34    0.88
  -1   7  -3   19.89    1.46
   1  -7   4    9.43    0.73
  -1   7  -4    9.39    1.18
   1  -7   5   26.68    1.29
  -1   7  -5   27.50    1.31
   1  -7   6    7.09    1.48
  -1   7  -6    7.53    1.20
   1  -7   7    6.32    1.29
  -1   7  -7    3.75    0.70
   1  -7   8    0.50    0.58
  -1   7  -8    0.35    0.91
   1  -7   9    8.96    1.10
  -1   7  -9   12.25    1.56
   1  -7  10    0.68    1.45
  -1   7 -10    4.24    0.75
   1  -7  11    3.00    1.77
  -1   7 -11    2.28    1.21
   1  -7  12    0.93    1.06
  -1   7 -12    5.38    0.77
   1  -7  13    0.51    0.90
  -1   7 -13    0.90    1.13
  -1   6  16    0.10    0.40
  -1   6  16    0.01    0.77
   1  -6 -15   -0.14    0.23
  -1   6  15    0.90    0.41
  -1   6  15   -0.16    0.20
   1  -6 -14    1.05    0.48
  -1   6  14   -0.05    0.74
  -1   6  14    0.51    0.77
  -1   6  14    0.20    0.39
   1  -6 -13   -0.42    0.24
  -1   6  13    0.25    0.37
  -1   6  13   -0.13    0.39
   1  -6 -12    3.81    0.34
  -1   6  12    2.44    0.29
  -1   6  12    2.34    0.80
   1  -6 -11    9.46    0.49
  -1   6  11    8.49    0.98
  -1   6  11    8.29    0.65
   1  -6 -10   15.56    0.63
  -1   6  10   14.56    0.80
  -1   6  10   14.81    0.68
   1  -6  -9    3.81    0.64
  -1   6   9    3.98    0.50
  -1   6   9    4.23    0.57
   1  -6  -8    1.62    0.51
  -1   6   8    0.38    0.39
  -1   6   8    1.35    0.37
   1  -6  -7   10.16    0.88
  -1   6   7    9.99    0.55
  -1   6   7   11.65    0.71
   1  -6  -6   12.20    1.00
  -1   6   6   13.17    0.86
   1  -6  -5    4.57    0.75
  -1   6   5    4.45    0.58
   1  -6  -4   18.43    1.18
  -1   6   4   15.67    0.88
   1  -6  -3   21.69    0.81
   1  -6  -3   21.49    0.71
  -1   6   3   21.99    1.04
   1  -6  -2    5.24    0.39
   1  -6  -2    3.19    0.41
  -1   6   2    5.00    0.61
   1  -6  -1    0.49    0.33
  -1   6   1    0.70    0.40
   1  -6   0    0.13    0.41
  -1   6   0    0.43    0.42
   1  -6   1   12.51    1.03
  -1   6  -1   13.30    0.98
   1  -6   2    3.45    0.89
  -1   6  -2    3.32    0.73
   1  -6   3    2.74    0.93
  -1   6  -3    2.91    0.46
   1  -6   4    7.40    1.29
  -1   6  -4    8.11    1.12
   1  -6   5   16.93    1.82
  -1   6  -5   18.60    1.66
   1  -6   6    5.39    0.80
  -1   6  -6    6.08    0.68
   1  -6   7    1.71    1.24
  -1   6  -7    3.55    1.09
   1  -6   8   35.33    1.99
  -1   6  -8   34.87    2.53
   1  -6   9    9.17    1.26
  -1   6  -9   13.33    1.04
   1  -6  10    1.70    1.60
  -1   6 -10    3.69    1.22
   1  -6  11    6.03    2.40
  -1   6 -11   10.85    1.08
   1  -6  12    0.37    1.46
  -1   6 -12    0.28    1.07
   1  -6  13    1.93    1.10
  -1   6 -13    5.18    0.81
   1  -6  14    0.14    0.97
  -1   6 -14    1.48    0.72
   1  -6  15    1.08    1.12
  -1   6 -15    2.68    1.27
  -1   5  17    2.40    1.10
  -1   5  17    1.47    0.35
  -1   5  16    0.47    0.29
  -1   5  16    0.76    0.55
  -1   5  15    6.41    1.13
  -1   5  15    3.16    0.37
  -1   5  15    3.09    1.21
   1  -5 -14    0.26    0.25
  -1   5  14    1.32    0.49
  -1   5  14    1.46    0.52
   1  -5 -13   12.50    0.92
  -1   5  13   14.84    0.92
  -1   5  13   11.48    1.41
   1  -5 -12    4.73    0.35
  -1   5  12    4.12    0.36
  -1   5  12    5.33    0.58
   1  -5 -11    1.45    0.27
  -1   5  11    1.43    0.44
  -1   5  11    0.89    0.68
   1  -5 -10    3.46    0.33
  -1   5  10    3.63    0.72
  -1   5  10    3.20    0.28
   1  -5  -9    3.48    0.32
  -1   5   9    3.65    0.62
  -1   5   9    3.10    0.52
   1  -5  -8    0.97    0.26
  -1   5   8    0.86    0.42
  -1   5   8    0.69    0.43
   1  -5  -7    0.64    0.24
  -1   5   7    0.08    0.40
  -1   5   7    0.20    0.31
   1  -5  -6    9.61    0.81
  -1   5   6   10.82    0.77
   1  -5  -5    1.84    0.55
  -1   5   5    1.80    0.29
   1  -5  -4   41.64    1.75
  -1   5   4   42.07    1.22
   1  -5  -3   25.47    1.26
   1  -5  -3   27.14    0.88
  -1   5   3   26.07    1.27
   1  -5  -2   23.56    0.82
  -1   5   2   22.03    1.16
   1  -5  -1   28.64    1.12
  -1   5   1   27.98    1.30
   1  -5   0   34.22    1.04
  -1   5   0   34.77    1.57
   1  -5   1   16.67    1.29
  -1   5  -1   17.97    0.72
   1  -5   2   29.74    1.24
  -1   5  -2   30.13    1.09
   1  -5   3    0.82    0.72
  -1   5  -3   -0.07    0.31
   1  -5   4    3.26    1.09
  -1   5  -4    2.96    0.49
   1  -5   5    9.04    1.56
  -1   5  -5   10.57    1.32
   1  -5   6    0.41    0.60
  -1   5  -6    0.57    0.47
   1  -5   7    0.17    1.04
  -1   5  -7    0.29    0.78
   1  -5   8   -0.50    0.61
  -1   5  -8    0.49    0.85
   1  -5   9   42.19    2.30
  -1   5  -9   38.95    2.85
   1  -5  10    1.78    1.42
  -1   5 -10    1.82    0.68
   1  -5  11    0.97    1.49
  -1   5 -11    2.37    1.19
   1  -5  12    0.20    1.70
  -1   5 -12    1.59    0.69
   1  -5  13    7.15    2.60
  -1   5 -13   11.63    1.92
   1  -5  14    4.62    2.31
  -1   5 -14    4.72    0.90
   1  -5  15    0.87    1.78
  -1   5 -15    0.37    1.22
   1  -5  16    3.55    2.40
  -1   5 -16    2.85    1.42
  -1   4  18    0.36    0.18
  -1   4  17    0.31    0.18
  -1   4  17    0.70    1.08
  -1   4  17    0.40    0.59
  -1   4  16    0.50    0.92
  -1   4  16   -0.29    0.52
  -1   4  16    0.20    0.28
  -1   4  15    5.59    0.77
  -1   4  15    3.83    0.73
  -1   4  15    3.13    0.44
  -1   4  14    1.30    0.36
  -1   4  14    1.34    0.58
  -1   4  14    0.39    1.04
  -1   4  13    3.47    0.26
  -1   4  13    2.64    0.38
  -1   4  13    5.40    0.64
   1  -4 -12   11.93    0.52
  -1   4  12   11.92    1.41
  -1   4  12   11.39    0.57
  -1   4  12   11.70    0.42
   1  -4 -11   -0.10    0.19
  -1   4  11    0.36    0.41
  -1   4  11    0.24    0.34
   1  -4 -10    0.18    0.20
  -1   4  10    0.28    0.54
  -1   4  10    0.19    0.43
   1  -4  -9    2.06    0.27
  -1   4   9    1.68    0.53
  -1   4   9    1.95    0.62
   1  -4  -8    9.07    0.67
  -1   4   8    8.93    0.43
  -1   4   8    9.35    0.75
   1  -4  -7    0.73    0.41
  -1   4   7    1.06    0.23
  -1   4   7    0.56    0.38
   1  -4  -6    7.19    0.61
  -1   4   6    5.80    0.65
   1  -4  -5   75.68    1.98
  -1   4   5   74.88    2.48
   1  -4  -4   21.93    0.99
  -1   4   4   21.27    1.08
   1  -4  -3   17.09    0.65
  -1   4   3   16.70    0.59
   1  -4  -2   24.47    0.58
  -1   4   2   25.43    1.19
   1  -4  -1    2.15    0.41
  -1   4   1    1.66    0.60
   1  -4   0   51.63    1.94
  -1   4   0   52.76    2.15
   1  -4   1  120.29    3.76
  -1   4  -1  136.56    4.84
   1  -4   2    0.40    0.66
  -1   4  -2    0.27    0.30
   1  -4   3    6.09    1.14
  -1   4  -3    9.30    0.59
   1  -4   4   20.43    1.76
  -1   4  -4   21.58    0.98
   1  -4   5   12.23    1.61
  -1   4  -5   11.81    0.79
   1  -4   6    0.07    0.53
  -1   4  -6    0.22    0.76
   1  -4   7    0.44    0.99
  -1   4  -7   -0.09    0.82
   1  -4   8   10.92    2.09
  -1   4  -8    9.07    0.89
   1  -4   9    0.57    0.71
  -1   4  -9    0.46    0.97
   1  -4  10   22.37    1.71
  -1   4 -10   22.57    1.39
   1  -4  11    2.50    0.96
  -1   4 -11    2.84    1.32
   1  -4  12    0.76    1.34
  -1   4 -12    0.34    0.60
   1  -4  13   11.29    2.40
  -1   4 -13   10.55    1.92
   1  -4  14    0.07    1.53
  -1   4 -14    0.96    1.11
   1  -4  15    1.17    1.04
  -1   4 -15    1.46    0.74
   1  -4  16    2.36    1.14
  -1   4 -16    0.35    1.42
   1  -4  17    9.44    1.64
  -1   4 -17    7.10    1.10
  -1   3  18    0.47    0.41
  -1   3  18   -0.51    1.22
  -1   3  18    0.43    0.29
  -1   3  17    0.53    0.31
  -1   3  17   -0.26    0.69
  -1   3  17    0.48    0.37
  -1   3  16   -0.04    0.35
  -1   3  16    0.76    0.30
  -1   3  16    0.78    1.10
  -1   3  15    1.12    0.33
  -1   3  15    0.12    0.35
  -1   3  15    1.49    0.66
  -1   3  14    6.93    0.51
  -1   3  14    8.67    1.61
  -1   3  13   19.19    1.21
  -1   3  13   20.50    0.84
  -1   3  12    1.31    0.34
  -1   3  12    0.44    0.91
  -1   3  12    0.63    0.32
  -1   3  11    8.36    0.75
  -1   3  11    9.28    0.53
  -1   3  11    9.39    0.55
   1  -3 -10   16.40    0.81
  -1   3  10   11.91    0.58
  -1   3  10   13.41    1.19
  -1   3  10   12.35    0.40
   1  -3  -9    9.90    0.63
  -1   3   9    9.35    0.55
  -1   3   9    9.73    1.01
  -1   3   9    9.20    0.84
   1  -3  -8   14.18    0.47
  -1   3   8   13.19    0.63
  -1   3   8   14.09    0.98
  -1   3   8   14.23    0.56
   1  -3  -7    0.51    0.32
  -1   3   7    0.50    0.42
  -1   3   7    0.23    0.40
   1  -3  -6   74.77    2.27
  -1   3   6   88.68    2.67
   1  -3  -5   28.26    0.70
  -1   3   5   28.02    1.05
   1  -3  -4   43.72    1.02
  -1   3   4   44.50    1.50
   1  -3  -3    8.24    0.53
   1  -3  -3    7.87    0.49
  -1   3   3    9.17    0.68
   1  -3  -2   65.34    1.84
  -1   3   2   67.60    2.25
   1  -3  -1   31.00    1.11
  -1   3   1   31.82    1.43
   1  -3   0   25.86    0.80
  -1   3   0   26.27    1.44
   1  -3   1   43.88    2.00
  -1   3  -1   40.30    1.28
   1  -3   2   64.50    2.95
  -1   3  -2   64.66    1.97
   1  -3   3    9.20    0.71
  -1   3  -3   10.43    1.08
   1  -3   4  148.86    6.59
  -1   3  -4  159.24    6.50
   1  -3   5   45.26    1.88
  -1   3  -5   47.66    2.52
   1  -3   6    3.38    0.68
  -1   3  -6    3.34    0.58
   1  -3   7    0.45    1.05
  -1   3  -7    1.18    0.54
   1  -3   8    8.21    1.78
  -1   3  -8    6.87    1.37
   1  -3   9   44.74    2.26
  -1   3  -9   45.91    2.02
   1  -3  10    0.47    0.61
  -1   3 -10   -0.33    0.48
   1  -3  11   29.70    2.00
  -1   3 -11   30.55    1.71
   1  -3  12   36.56    2.23
  -1   3 -12   34.19    2.84
   1  -3  13    7.14    1.33
  -1   3 -13    8.95    1.04
   1  -3  14    0.99    0.92
  -1   3 -14    1.36    1.14
   1  -3  15   -0.34    0.82
  -1   3 -15   -0.04    0.59
   1  -3  16    0.71    1.04
  -1   3 -16    2.23    1.34
   1  -3  17    0.41    1.92
  -1   3 -17    0.86    0.69
   1  -3  18    1.02    2.00
  -1   3 -18    1.24    0.78
  -1   2  18    0.86    1.28
  -1   2  18    0.26    0.17
  -1   2  17    0.81    0.32
  -1   2  17    1.27    0.79
  -1   2  16    1.07    1.44
  -1   2  16    2.01    0.36
  -1   2  15    4.29    0.42
  -1   2  15    4.51    0.94
  -1   2  14   14.00    0.65
  -1   2  14   15.53    2.13
  -1   2  13   16.45    0.70
  -1   2  13   15.31    1.23
  -1   2  12    6.26    0.47
  -1   2  12    9.91    1.40
  -1   2  11    3.78    0.64
  -1   2  11    4.09    0.41
  -1   2  10   91.90    4.18
  -1   2  10  100.16    2.91
  -1   2   9   97.50    2.79
  -1   2   9   97.60    3.25
   1  -2  -8   43.12    1.32
  -1   2   8   43.52    1.22
  -1   2   8   43.15    1.40
   1  -2  -7   10.24    0.33
  -1   2   7   10.37    0.47
  -1   2   7   10.61    0.50
   1  -2  -6  106.35    2.91
  -1   2   6  104.51    2.98
  -1   2   6  101.94    2.71
  -1   2   6   99.51    2.64
   1  -2  -5    5.43    0.40
  -1   2   5    6.42    0.33
   1  -2  -4   31.04    0.97
  -1   2   4   41.02    1.31
   1  -2  -3   20.02    0.73
   1  -2  -3   20.97    0.57
  -1   2   3   22.93    1.03
   1  -2  -2  181.65    5.87
  -1   2   2  180.15    5.37
   1  -2  -1   42.26    1.13
  -1   2   1   41.84    2.00
   1  -2   0  433.88   19.28
  -1   2   0  447.22   20.47
   1  -2   1    0.76    0.45
  -1   2  -1    0.66    0.76
   1  -2   2   14.69    1.67
  -1   2  -2   16.64    0.92
   1  -2   3  190.19    6.90
  -1   2  -3  194.04    8.32
   1  -2   4  181.23    6.54
  -1   2  -4  188.02    6.68
   1  -2   5   78.39    2.82
  -1   2  -5   79.27    2.76
   1  -2   6  128.56    6.12
  -1   2  -6  126.10    4.44
   1  -2   7   22.36    1.29
  -1   2  -7   23.82    1.27
   1  -2   8   28.54    2.43
  -1   2  -8   31.39    2.25
   1  -2   9   23.08    2.63
  -1   2  -9   23.38    1.34
   1  -2  10   45.66    3.86
  -1   2 -10   47.54    2.98
   1  -2  11   11.01    2.27
  -1   2 -11    9.52    1.01
   1  -2  12    9.82    2.34
  -1   2 -12    9.12    0.98
   1  -2  13    3.98    1.98
  -1   2 -13    3.80    0.83
   1  -2  14    3.52    2.09
  -1   2 -14    4.33    1.37
   1  -2  15    6.30    2.31
  -1   2 -15    8.69    1.05
   1  -2  16   11.93    1.66
  -1   2 -16   13.85    2.17
   1  -2  17    2.57    1.15
  -1   2 -17    1.86    0.79
   1  -2  18   -0.32    0.95
  -1   2 -18   -0.19    1.16
   1  -2  19    0.10    0.32
   1  -2  19    1.07    1.86
  -1   2 -19    0.54    1.18
  -1   1  19    0.81    0.94
  -1   1  18    4.91    0.45
  -1   1  18    4.16    2.00
  -1   1  17    0.51    0.83
  -1   1  17    0.72    0.18
  -1   1  16    3.49    0.39
  -1   1  16    2.58    0.99
  -1   1  15   16.46    0.70
  -1   1  15   14.97    2.53
  -1   1  14   24.97    0.90
  -1   1  14   25.44    1.77
  -1   1  13    4.88    0.42
  -1   1  13    3.56    1.47
  -1   1  12    1.77    0.19
  -1   1  12    2.06    0.67
  -1   1  11   24.17    2.18
  -1   1  11   28.44    0.69
  -1   1  10   23.01    1.23
  -1   1  10   25.18    0.84
  -1   1   9   40.35    1.12
  -1   1   9   37.37    1.50
  -1   1   8   34.69    0.94
  -1   1   8   35.93    2.01
  -1   1   7  180.50    6.06
  -1   1   7  181.84    5.35
   1  -1  -6  332.60   11.94
  -1   1   6  325.60   10.95
  -1   1   6  323.39   12.29
   1  -1  -5   95.68    2.42
  -1   1   5   95.52    2.34
  -1   1   4   53.63    1.24
  -1   1   4   52.99    1.36
   1  -1  -3    0.70    0.24
  -1   1   3    1.00    0.50
   1  -1  -2   30.34    0.84
  -1   1   2   30.21    1.33
   1  -1  -1  129.96    4.11
  -1   1   1  128.09    3.52
   1  -1   0  783.17   40.46
  -1   1   0  780.33   38.70
   1  -1   1    8.81    1.16
  -1   1  -1    9.71    0.67
   1  -1   2  731.56   40.36
  -1   1  -2  775.72   39.51
   1  -1   3  193.68    8.96
  -1   1  -3  187.05    6.61
   1  -1   4  136.06    4.91
  -1   1  -4  137.06    4.87
   1  -1   5   33.02    1.58
  -1   1  -5   36.17    1.57
   1  -1   6  129.87    5.84
  -1   1  -6  134.72    4.76
   1  -1   7   15.21    1.09
  -1   1  -7   15.76    1.07
   1  -1   8   62.88    2.55
  -1   1  -8   65.87    3.49
   1  -1   9   69.58    2.95
  -1   1  -9   76.14    3.91
   1  -1  10   61.30    2.87
  -1   1 -10   66.78    2.57
   1  -1  11   61.48    2.99
  -1   1 -11   65.18    3.77
   1  -1  12    3.21    0.98
  -1   1 -12    4.51    0.76
   1  -1  13    0.58    0.79
  -1   1 -13    0.98    1.08
   1  -1  14    1.04    0.84
  -1   1 -14    0.75    0.59
   1  -1  15    9.75    1.51
  -1   1 -15   12.39    1.15
   1  -1  16   27.42    3.76
  -1   1 -16   24.48    2.35
   1  -1  17    5.86    0.48
   1  -1  17    4.68    2.26
  -1   1 -17    7.51    0.93
   1  -1  18   10.70    0.62
   1  -1  18   12.13    2.70
  -1   1 -18   10.49    1.97
   1  -1  19    8.79    1.51
   1  -1  19    6.81    0.85
  -1   1 -19    5.17    1.06
  -1   0  19    5.19    1.39
  -1   0  18    4.55    1.22
  -1   0  18    3.96    0.44
  -1   0  17    3.46    0.43
  -1   0  17    2.34    1.95
  -1   0  16    5.88    0.30
  -1   0  16    3.64    1.18
  -1   0  15    9.07    0.57
  -1   0  15    8.23    2.19
  -1   0  14   12.06    0.65
  -1   0  14   12.87    1.35
  -1   0  13   12.25    0.41
  -1   0  13   13.87    1.28
  -1   0  12    5.79    0.49
  -1   0  12    4.03    1.55
  -1   0  11    7.87    0.92
  -1   0  11    7.70    0.51
  -1   0  10   18.52    1.98
  -1   0  10   23.28    0.81
  -1   0   9    0.15    0.13
  -1   0   9   -0.09    0.44
  -1   0   8    1.84    0.28
  -1   0   8    2.04    0.48
  -1   0   7    0.79    0.23
  -1   0   7    1.16    0.75
  -1   0   6  176.44    5.86
  -1   0   6  172.88    4.62
  -1   0   5  240.77    7.80
  -1   0   5  310.97   10.77
  -1   0   4  265.98    8.41
  -1   0   3  883.14   44.46
   1   0  -2  349.13   11.52
  -1   0   2  355.41   13.35
   1   0  -1   99.97    2.38
  -1   0   1  104.66    2.82
   1   0   0   14.47    0.55
  -1   0   0   13.64    0.36
   1   0   1  177.36    5.51
  -1   0  -1  176.14    4.92
   1   0   2  499.07   21.60
  -1   0  -2  450.04   18.51
   1   0   3  111.87    3.67
  -1   0  -3  113.82    3.67
   1   0   4   18.12    2.02
  -1   0  -4   20.53    1.19
   1   0   5   31.07    2.39
  -1   0  -5   32.37    2.41
   1   0   6   59.36    2.30
  -1   0  -6   59.82    3.38
   1   0   7   26.21    2.13
  -1   0  -7   26.84    2.24
   1   0   8  160.93    7.79
  -1   0  -8  171.58    6.26
   1   0   9   29.17    2.59
  -1   0  -9   30.83    2.16
   1   0  10   43.48    3.45
  -1   0 -10   47.48    1.96
   1   0  11   33.87    3.19
  -1   0 -11   36.01    1.62
   1   0  12   14.82    2.31
  -1   0 -12   14.51    1.05
   1   0  13   16.22    2.40
  -1   0 -13   16.58    1.82
   1   0  14   12.96    2.27
   1   0  14   12.18    0.60
  -1   0 -14   13.35    1.05
   1   0  15   14.43    1.63
   1   0  15   17.15    0.73
  -1   0 -15   15.36    1.80
   1   0  16   11.53    1.63
   1   0  16   16.77    1.03
  -1   0 -16   12.30    1.10
   1   0  17    2.05    0.34
   1   0  17    2.02    1.06
  -1   0 -17    3.80    1.25
   1   0  18    2.53    2.00
   1   0  18    2.02    0.63
  -1   0 -18    2.96    0.77
   1   0  19    6.90    0.47
   1   0  19    5.45    2.36
  -1   0 -19    5.13    0.99
  -1  -1  18   -0.14    0.85
  -1  -1  18   -0.02    0.31
  -1  -1  17    6.32    1.21
  -1  -1  17    3.87    0.48
  -1  -1  16    3.34    2.28
  -1  -1  16    6.75    0.32
  -1  -1  15    5.49    0.51
  -1  -1  15    6.63    1.19
  -1  -1  14    3.33    0.25
  -1  -1  14    1.81    1.74
  -1  -1  13   32.15    2.38
  -1  -1  13   45.27    1.43
  -1  -1  12   -0.14    0.64
  -1  -1  12    0.20    0.19
  -1  -1  11    1.37    0.97
  -1  -1  11    0.02    0.17
  -1  -1  10   12.27    1.08
  -1  -1   9    2.99    1.11
  -1  -1   8   34.48    1.50
  -1  -1   7  115.24    4.99
  -1  -1   6    4.99    0.59
  -1  -1   5    8.90    0.67
  -1  -1   4   44.75    2.09
  -1  -1   3  254.40    8.76
  -1  -1   1   93.77    2.11
  -1  -1   1   94.24    2.00
   1   1   0  354.90   12.42
   1   1   0  357.07   12.10
  -1  -1   0  348.74   11.82
  -1  -1   0  351.45   11.86
   1   1   1    0.79    0.11
   1   1   1    1.29    0.25
  -1  -1  -1    0.69    0.19
  -1  -1  -1    1.07    0.25
   1   1   2  188.90    5.78
   1   1   2  205.53    6.59
  -1  -1  -2  208.75    6.64
  -1  -1  -2  193.91    5.46
   1   1   3  277.05    9.47
   1   1   3  251.14    8.73
  -1  -1  -3  250.05    9.75
   1   1   4   57.60    1.54
   1   1   4   58.65    1.95
  -1  -1  -4   60.62    3.01
   1   1   5   66.82    2.31
   1   1   5   62.89    1.70
  -1  -1  -5   64.75    2.28
   1   1   6   21.64    1.90
   1   1   6   20.05    0.66
  -1  -1  -6   20.54    1.12
   1   1   7   26.25    0.78
   1   1   7   27.08    1.27
  -1  -1  -7   29.06    1.25
   1   1   8   56.68    2.15
   1   1   8   56.19    1.50
  -1  -1  -8   58.74    2.87
   1   1   9   41.27    1.82
   1   1   9   43.64    1.22
  -1  -1  -9   47.48    2.50
   1   1  10   32.97    1.68
   1   1  10   36.31    1.55
  -1  -1 -10   34.78    1.44
   1   1  11   -0.48    0.55
   1   1  11    0.04    0.45
  -1  -1 -11   -0.55    0.78
   1   1  12    2.94    0.79
   1   1  12    2.37    0.34
  -1  -1 -12    4.09    0.58
   1   1  13    4.66    0.85
   1   1  13    2.63    0.36
  -1  -1 -13    2.70    0.62
   1   1  14    4.26    1.73
   1   1  14    4.75    0.65
  -1  -1 -14    2.28    1.09
   1   1  15   44.01    3.78
   1   1  15   44.81    1.35
  -1  -1 -15   41.51    1.89
   1   1  16    3.39    1.07
   1   1  16    4.10    0.39
  -1  -1 -16    6.93    1.27
   1   1  17    4.35    0.69
   1   1  17    6.31    1.11
  -1  -1 -17    3.99    0.78
   1   1  18    1.88    1.01
   1   1  18    2.22    0.35
  -1  -1 -18    2.59    0.70
   1   1  19   -0.32    1.74
   1   1  19    1.00    0.55
   1   1  20    0.60    0.51
   1   1  20    0.27    0.93
  -1  -2  18   -0.23    1.67
  -1  -2  18   -0.15    0.33
  -1  -2  17    4.81    0.31
  -1  -2  17    5.14    1.31
  -1  -2  16    0.22    0.35
  -1  -2  16   -0.04    0.82
  -1  -2  15    2.82    1.79
  -1  -2  15    2.11    0.26
  -1  -2  14   22.39    1.83
  -1  -2  13   26.88    1.97
  -1  -2  12    0.39    1.31
  -1  -2  11   17.23    1.48
  -1  -2  10    0.94    1.22
  -1  -2   9    6.90    1.51
   1   2  -8   32.29    1.28
  -1  -2   8   32.84    1.58
   1   2  -7   57.07    1.85
  -1  -2   7   51.34    3.12
   1   2  -6   77.67    2.38
  -1  -2   6   69.99    2.57
   1   2  -5   13.21    0.72
  -1  -2   5   14.80    1.48
  -1  -2   4    8.33    0.68
  -1  -2   3   48.61    2.29
  -1  -2   2  162.29    5.70
  -1  -2   1  119.90    3.23
  -1  -2   0   65.87    1.64
  -1  -2   0   65.27    1.79
   1   2   1 1503.99   97.68
   1   2   1 1500.48   97.47
  -1  -2  -1 1442.33   93.71
  -1  -2  -1 1499.10   96.74
   1   2   2   13.70    0.61
   1   2   2   14.43    0.48
  -1  -2  -2   14.17    0.48
  -1  -2  -2   14.28    0.71
   1   2   3   47.76    1.65
   1   2   3   45.84    1.80
  -1  -2  -3   48.46    1.77
  -1  -2  -3   49.54    1.77
   1   2   4  162.01    5.26
   1   2   4  159.81    5.84
  -1  -2  -4  168.08    6.01
  -1  -2  -4  162.15    4.67
   1   2   5  109.07    2.86
   1   2   5  107.21    3.29
  -1  -2  -5  108.96    4.11
  -1  -2  -5  108.32    2.92
   1   2   6    6.67    0.60
   1   2   6    5.38    0.99
  -1  -2  -6    5.96    0.91
  -1  -2  -6    6.60    0.39
   1   2   7   19.91    0.95
   1   2   7   20.87    0.63
  -1  -2  -7   22.30    1.44
   1   2   8   55.83    1.44
   1   2   8   53.28    1.94
  -1  -2  -8   57.71    1.84
   1   2   9    6.49    1.18
   1   2   9    7.02    0.38
  -1  -2  -9    8.78    1.01
   1   2  10    9.79    0.47
   1   2  10    9.67    1.41
  -1  -2 -10   11.35    1.08
   1   2  11    0.61    0.57
   1   2  11    0.82    0.28
  -1  -2 -11    1.53    0.43
   1   2  12    4.26    0.71
   1   2  12    2.76    0.34
  -1  -2 -12    2.15    0.82
   1   2  13    1.52    0.71
   1   2  13    1.90    0.33
  -1  -2 -13    1.41    0.48
   1   2  14   -0.32    1.20
   1   2  14    0.56    0.49
  -1  -2 -14    0.73    0.77
   1   2  15    0.00    1.30
   1   2  15    0.74    0.48
  -1  -2 -15    1.05    0.82
   1   2  16    2.20    0.32
   1   2  16    1.74    1.42
  -1  -2 -16    1.41    0.59
   1   2  17    5.13    0.41
   1   2  17    6.73    1.07
   1   2  18    1.20    0.89
   1   2  18    1.41    0.55
   1   2  19    1.80    1.77
   1   2  20    1.48    0.32
  -1  -3  18    1.25    1.12
  -1  -3  18    0.85    0.25
  -1  -3  17   -0.41    0.22
  -1  -3  17    6.84    1.70
  -1  -3  16    0.85    1.72
  -1  -3  15    3.82    1.17
  -1  -3  14   14.55    1.63
  -1  -3  13   27.52    3.33
  -1  -3  12    1.95    0.87
  -1  -3  11   36.82    2.15
   1   3 -10    3.00    0.55
  -1  -3  10    2.37    1.40
  -1  -3  10    1.35    1.46
   1   3  -9   34.97    1.44
  -1  -3   9   34.12    1.85
   1   3  -8   41.07    1.51
  -1  -3   8   37.90    1.92
   1   3  -7    0.43    0.62
  -1  -3   7    0.76    0.93
   1   3  -6   48.45    2.16
  -1  -3   6   43.53    2.65
   1   3  -5   15.83    1.15
  -1  -3   5   16.52    0.95
   1   3  -4    6.87    0.82
  -1  -3   4    6.97    0.65
   1   3  -3   11.02    0.52
  -1  -3   3   10.51    1.12
  -1  -3   2   23.98    0.90
  -1  -3   1  154.58    5.41
  -1  -3   0  177.96    5.58
  -1  -3   0  171.23    5.49
  -1  -3  -1   63.47    1.66
  -1  -3  -1   67.33    1.40
  -1  -3  -1   62.98    1.59
   1   3   2  345.44   12.29
  -1  -3  -2  344.98   13.26
   1   3   3    4.90    0.34
   1   3   3    5.07    0.35
  -1  -3  -3    4.68    0.35
  -1  -3  -3    4.68    0.29
   1   3   4    0.78    0.29
   1   3   4    1.02    0.24
  -1  -3  -4    1.23    0.27
  -1  -3  -4    0.91    0.45
   1   3   5   11.81    0.73
   1   3   5   11.95    0.44
  -1  -3  -5   12.44    0.80
  -1  -3  -5   12.27    0.60
   1   3   6    1.84    0.52
   1   3   6    2.12    0.48
  -1  -3  -6    2.60    0.51
  -1  -3  -6    2.19    0.45
   1   3   7   11.55    0.60
   1   3   7   12.55    0.47
  -1  -3  -7   12.69    0.84
  -1  -3  -7   12.76    0.81
   1   3   8    9.23    0.75
   1   3   8   10.91    0.64
  -1  -3  -8   12.73    0.88
  -1  -3  -8   12.04    0.86
   1   3   9   38.63    1.06
   1   3   9   36.99    2.04
  -1  -3  -9   35.01    1.55
   1   3  10    0.82    0.89
   1   3  10    2.29    0.31
  -1  -3 -10    2.50    0.35
   1   3  11    8.64    0.81
   1   3  11    9.33    0.48
  -1  -3 -11    9.30    0.96
   1   3  12   18.31    0.69
   1   3  12   18.23    1.18
  -1  -3 -12   19.65    1.35
   1   3  13    5.66    0.85
   1   3  13    6.69    0.43
  -1  -3 -13    6.25    0.58
   1   3  14    0.30    0.26
   1   3  14    0.16    1.07
  -1  -3 -14    0.88    0.40
   1   3  15   -0.36    1.20
   1   3  15    0.88    0.27
   1   3  16    0.01    1.12
   1   3  16    0.72    0.49
   1   3  17    7.36    0.78
   1   3  17    7.04    1.08
   1   3  18   -0.02    0.45
   1   3  18    0.48    0.66
   1   3  19    0.26    1.36
   1   3  19    0.39    0.28
  -1  -4  17    3.46    1.34
  -1  -4  16    0.67    0.99
  -1  -4  15    2.60    1.94
  -1  -4  14    4.82    2.09
  -1  -4  13    2.26    0.94
  -1  -4  12    3.48    0.96
   1   4 -11    9.06    0.81
  -1  -4  11    9.48    1.96
   1   4 -10    1.59    0.51
  -1  -4  10    0.88    1.33
   1   4  -9  104.42    3.68
  -1  -4   9  102.76    4.32
   1   4  -8   29.75    1.79
  -1  -4   8   28.00    1.58
   1   4  -7   37.37    1.93
  -1  -4   7   35.31    1.69
   1   4  -6   29.40    1.60
  -1  -4   6   29.37    2.13
   1   4  -5    6.12    0.80
  -1  -4   5    6.46    1.11
   1   4  -4    1.63    0.57
  -1  -4   4    2.08    0.79
   1   4  -3   91.38    3.03
  -1  -4   3   84.74    3.52
   1   4  -2   56.02    1.44
  -1  -4   2   54.14    2.20
  -1  -4   1   43.03    1.63
  -1  -4   0   41.66    1.23
  -1  -4   0   37.40    0.93
  -1  -4  -1   12.67    0.32
  -1  -4  -1   11.97    0.44
  -1  -4  -1   12.44    0.70
  -1  -4  -2    0.29    0.38
   1   4   3   40.17    1.03
  -1  -4  -3   42.05    1.47
   1   4   4   23.03    0.67
  -1  -4  -4   24.29    0.72
   1   4   5   41.58    1.53
   1   4   5   40.48    1.07
  -1  -4  -5   40.46    1.11
   1   4   6    6.70    0.50
   1   4   6    7.44    0.66
  -1  -4  -6    6.80    0.40
   1   4   7   46.84    1.65
   1   4   7   48.35    1.32
  -1  -4  -7   47.72    1.36
   1   4   8   42.52    1.89
   1   4   8   46.32    1.77
  -1  -4  -8   43.54    1.29
   1   4   9    9.60    0.59
   1   4   9    9.43    0.83
  -1  -4  -9    8.82    0.54
   1   4  10   13.08    0.77
   1   4  10   13.76    0.58
  -1  -4 -10   13.77    1.12
   1   4  11   18.80    1.04
   1   4  11   20.12    0.73
   1   4  12   29.83    2.26
   1   4  12   31.44    1.01
   1   4  13    3.37    0.65
   1   4  13    5.30    1.19
   1   4  14    3.12    0.62
   1   4  14    3.61    1.22
   1   4  15   14.35    1.74
   1   4  15   12.04    0.95
   1   4  16   10.71    0.56
   1   4  16   10.18    1.06
   1   4  17    2.35    0.35
   1   4  17    2.75    0.78
   1   4  18    0.21    0.27
   1   4  18    0.30    1.11
   1   4  19    0.66    1.08
   1   4  19    0.26    0.49
  -1  -5  16    2.29    1.95
  -1  -5  15    2.39    2.01
  -1  -5  14    1.54    0.97
  -1  -5  13   -0.80    0.87
  -1  -5  12    0.77    0.81
   1   5 -11    5.83    0.70
  -1  -5  11    3.14    1.77
   1   5 -10   10.71    0.86
  -1  -5  10    9.04    2.00
   1   5  -9   54.44    2.09
  -1  -5   9   51.78    3.85
   1   5  -8    4.36    0.92
  -1  -5   8    3.38    0.78
   1   5  -7   75.21    3.28
  -1  -5   7   72.33    2.99
   1   5  -6   74.62    3.03
  -1  -5   6   67.43    2.65
   1   5  -5   42.19    1.85
  -1  -5   5   37.93    1.59
   1   5  -4    6.06    0.71
  -1  -5   4    6.95    1.03
   1   5  -3  127.37    4.37
  -1  -5   3  130.40    5.04
   1   5  -2   22.02    0.90
  -1  -5   2   23.41    1.28
  -1  -5   1   10.11    0.73
  -1  -5   0    7.43    0.63
  -1  -5   0    6.79    0.35
  -1  -5  -1   11.46    0.44
  -1  -5  -1   11.04    0.32
  -1  -5  -2   26.25    0.78
  -1  -5  -3    2.57    0.31
  -1  -5  -4   63.40    1.71
   1   5   5   17.75    0.63
  -1  -5  -5   16.78    0.65
   1   5   6   55.52    1.13
   1   5   6   62.10    1.67
  -1  -5  -6   61.02    1.73
   1   5   7   76.05    2.19
   1   5   7   79.99    2.33
   1   5   7   76.77    1.86
  -1  -5  -7   79.69    2.34
   1   5   8   64.18    2.39
   1   5   8   62.20    2.18
  -1  -5  -8   65.23    2.65
   1   5   9    7.33    0.46
   1   5   9    6.13    0.69
  -1  -5  -9    5.91    0.86
   1   5  10    3.02    0.66
   1   5  10    3.12    0.38
  -1  -5 -10    2.90    0.72
   1   5  11    8.50    1.05
   1   5  11   11.81    0.93
  -1  -5 -11   10.27    0.61
   1   5  12    2.81    0.64
   1   5  12    2.96    0.80
  -1  -5 -12    2.44    0.42
   1   5  13    7.09    0.81
   1   5  13    7.84    1.11
   1   5  14    1.79    0.64
   1   5  14    3.18    0.58
   1   5  15   10.66    0.98
   1   5  15   13.19    0.99
   1   5  16   15.94    1.84
   1   5  16   13.65    1.06
   1   5  17    1.77    1.18
   1   5  17    1.81    0.62
   1   5  18    0.08    0.90
   1   5  18    0.15    0.49
  -1  -6  15    4.75    1.29
  -1  -6  14    3.34    1.10
  -1  -6  13    1.79    0.94
  -1  -6  12    3.56    1.63
  -1  -6  11    1.86    1.38
   1   6 -10    3.91    0.62
  -1  -6  10    3.06    1.62
   1   6  -9    3.43    0.56
  -1  -6   9    3.00    1.46
   1   6  -8    2.78    0.50
  -1  -6   8    2.36    1.31
   1   6  -7   15.68    1.29
  -1  -6   7   16.57    1.96
   1   6  -6   17.39    1.22
  -1  -6   6   17.43    1.71
   1   6  -5    7.17    0.81
  -1  -6   5    7.79    1.15
   1   6  -4   23.36    1.19
  -1  -6   4   23.80    1.08
   1   6  -3   42.66    1.57
  -1  -6   3   40.26    1.96
  -1  -6   2    9.64    0.89
  -1  -6   2   10.57    0.94
  -1  -6   1   30.04    1.25
  -1  -6   0    3.15    0.45
  -1  -6   0    3.60    0.61
  -1  -6  -1   36.54    0.59
  -1  -6  -1   38.09    0.92
  -1  -6  -1   39.14    1.13
  -1  -6  -2   55.53    1.65
  -1  -6  -3   15.44    0.69
  -1  -6  -4    4.75    0.76
  -1  -6  -5    1.00    0.58
  -1  -6  -6    4.06    0.75
  -1  -6  -7   25.96    0.96
   1   6   8   11.57    0.56
   1   6   8   10.66    0.46
   1   6   8   10.75    0.34
  -1  -6  -8   10.49    0.61
   1   6   9    8.09    0.83
   1   6   9    6.17    0.51
   1   6   9    7.18    0.31
  -1  -6  -9    6.81    0.96
   1   6  10   26.17    0.83
   1   6  10   27.26    1.40
   1   6  10   23.96    0.72
  -1  -6 -10   24.43    1.54
   1   6  11    2.20    0.34
   1   6  11    0.94    0.54
   1   6  11    2.31    0.29
  -1  -6 -11    1.69    0.69
   1   6  12    4.04    0.39
   1   6  12    5.54    0.73
   1   6  12    3.44    0.37
  -1  -6 -12    4.58    0.47
   1   6  13    0.13    0.16
   1   6  13    0.81    0.57
   1   6  13    0.82    0.28
  -1  -6 -13    0.54    0.35
   1   6  14    2.87    0.25
   1   6  14    5.70    0.67
   1   6  14    3.17    0.85
   1   6  15    2.18    0.54
   1   6  15    0.47    0.21
   1   6  15    2.34    0.75
   1   6  16    0.60    0.48
   1   6  16    1.58    0.52
   1   6  16    0.49    0.22
   1   6  17    1.34    0.49
   1   6  17    0.06    0.22
   1   6  17   -0.02    0.46
   1   6  18    1.22    0.57
  -1  -7  14    5.61    1.15
  -1  -7  13    2.91    1.60
  -1  -7  12    3.94    1.64
  -1  -7  11    8.42    1.76
  -1  -7  10    2.21    1.26
  -1  -7   9   -0.71    1.02
  -1  -7   8    1.72    1.04
   1   7  -7   12.51    0.73
  -1  -7   7    9.34    1.54
   1   7  -6    2.91    0.43
  -1  -7   6    3.68    0.60
   1   7  -5    0.66    0.29
  -1  -7   5    0.37    0.79
  -1  -7   4    4.45    0.56
  -1  -7   3   19.77    1.34
  -1  -7   2   14.28    1.03
  -1  -7   1   14.43    0.68
  -1  -7   1   16.55    0.93
  -1  -7   0   10.60    0.93
  -1  -7   0   10.17    0.73
  -1  -7  -1   12.69    1.04
  -1  -7  -2    8.07    0.54
  -1  -7  -3    4.49    0.46
  -1  -7  -4   11.74    1.10
  -1  -7  -5    6.08    0.52
  -1  -7  -6   25.73    1.01
  -1  -7  -7    0.20    0.59
  -1  -7  -8    1.73    0.69
  -1  -7  -9    0.39    0.32
   1   7  10    0.33    0.21
   1   7  10    0.08    0.14
  -1  -7 -10    0.53    0.33
   1   7  11    0.63    0.36
   1   7  11    1.68    0.21
  -1  -7 -11    1.84    0.71
   1   7  12    2.19    0.24
   1   7  12    3.27    0.55
  -1  -7 -12    4.23    0.77
   1   7  13    2.16    0.34
   1   7  13    1.06    0.56
   1   7  13    0.53    0.24
  -1  -7 -13    1.77    0.39
   1   7  14    1.35    0.32
   1   7  14    0.98    0.34
   1   7  14    0.36    0.25
  -1  -7 -14    0.42    0.71
   1   7  15    1.40    0.20
   1   7  15    3.49    0.38
   1   7  15    3.56    0.45
  -1  -7 -15    2.15    0.45
   1   7  16    0.06    0.29
   1   7  16    0.41    0.30
   1   7  16    0.65    0.39
  -1  -8  12    0.81    1.28
  -1  -8  11    1.13    1.21
  -1  -8  10    0.64    1.08
  -1  -8   9    3.07    0.75
  -1  -8   8    6.03    0.82
  -1  -8   7    1.93    1.11
  -1  -8   6    2.28    0.93
  -1  -8   5    0.83    0.44
  -1  -8   4    0.25    0.59
  -1  -8   3    0.48    0.51
  -1  -8   2    7.30    0.67
  -1  -8   2    6.88    0.51
  -1  -8   1    5.37    0.49
  -1  -8   1    6.44    0.84
  -1  -8   0    5.36    0.36
  -1  -8   0    5.80    0.48
  -1  -8  -1   21.12    1.44
  -1  -8  -2    0.22    0.32
  -1  -8  -3    0.74    0.36
  -1  -8  -4    0.19    0.60
  -1  -8  -5    3.32    0.47
  -1  -8  -6    4.57    0.52
  -1  -8  -7    2.15    0.78
  -1  -8  -8    4.47    0.51
  -1  -8  -9    3.60    0.84
  -1  -8 -10    0.15    0.59
  -1  -8 -11    1.18    0.41
  -1  -8 -12    3.36    0.49
  -1  -8 -13    0.49    0.67
  -1  -8 -14    1.23    0.43
  -1  -8 -15   -0.41    0.41
  -1  -9  10    1.86    0.73
  -1  -9   9    3.27    0.70
  -1  -9   8    1.50    1.09
  -1  -9   7    1.72    0.93
  -1  -9   6    0.23    0.75
  -1  -9   5    1.15    0.67
  -1  -9   4    0.83    0.35
  -1  -9   4    0.18    0.54
  -1  -9   3    4.36    0.46
  -1  -9   3    2.10    0.58
  -1  -9   2   -0.15    0.54
  -1  -9   2    0.08    0.31
  -1  -9   1    0.36    0.32
  -1  -9   1    0.12    0.19
  -1  -9   0    0.71    0.66
  -1  -9  -1    0.01    0.31
  -1  -9  -2    0.54    0.66
  -1  -9  -3    1.82    0.44
  -1  -9  -4    5.44    0.97
  -1  -9  -5    0.84    0.40
  -1  -9  -6    0.23    0.36
  -1  -9  -7   -0.04    0.63
  -1  -9  -8    4.38    0.56
  -1  -9  -9    0.84    0.76
  -1  -9 -10    1.40    0.44
  -1  -9 -11    4.00    0.58
  -1  -9 -12    1.74    0.87
  -1  -9 -13   -0.03    0.38
  -1 -10   7    0.34    0.75
  -1 -10   6    0.48    0.35
  -1 -10   4    1.18    0.74
  -1 -10   3    2.00    0.45
  -1 -10   2    1.25    0.42
  -1 -10   1    0.86    0.73
  -1 -10   0    0.91    0.43
  -1 -10  -1    0.06    0.65
  -1 -10  -2    0.36    0.40
  -1 -10  -3    3.51    0.97
  -1 -10  -4    2.72    0.53
  -1 -10  -5    5.44    1.12
  -1 -10  -6    1.25    0.48
  -1 -10  -7    1.16    0.86
  -1 -10  -8    0.75    0.47
  -1 -10 -10   -0.24    0.42
  -1 -10 -11   -0.30    0.82
  -1 -11   1    3.26    0.62
  -1 -11   0   -0.22    0.80
  -1 -11  -1    0.86    0.49
  -1 -11  -2    1.20    0.52
  -1 -11  -3    1.54    0.93
  -1 -11  -4    1.42    0.53
  -1 -11  -5    0.17    0.81
  -1 -11  -6    0.95    0.52
   2  -9  -7    0.13    0.36
   2  -9  -6    1.77    0.81
   2  -9  -5    4.42    0.57
   2  -9  -4    1.68    0.83
   2  -9  -3    2.55    0.89
   2  -9  -2    2.62    0.47
   2  -9  -1    0.75    0.71
   2  -9   0    1.26    0.44
  -2   9  -2    1.18    0.90
   2  -9   3    1.15    0.49
  -2   9  -3    1.48    0.89
   2  -9   4    0.75    0.57
  -2   9  -4    0.97    0.92
   2  -9   5   -0.09    0.58
   2  -9   5    0.55    0.60
  -2   9  -5    0.78    0.85
   2  -9   6   -0.14    0.62
  -2   9  -6    0.25    0.50
   2  -8 -10    0.55    0.54
   2  -8  -9    0.95    0.58
   2  -8  -8    0.10    0.30
   2  -8  -7   -0.31    0.32
   2  -8  -6    1.40    0.70
   2  -8  -5    1.99    0.73
  -2   8   5    1.10    0.49
   2  -8  -4    8.58    0.62
  -2   8   4    6.54    0.77
   2  -8  -3    1.58    0.15
   2  -8  -3    1.44    0.40
  -2   8   3    1.35    0.57
   2  -8  -2   15.21    0.64
   2  -8  -2   14.13    1.26
  -2   8   2   12.74    1.11
   2  -8  -1    9.95    0.57
   2  -8  -1   10.50    0.67
  -2   8   1   10.77    1.12
   2  -8   0    7.15    0.56
  -2   8   0    9.11    1.03
   2  -8   1    1.45    0.42
  -2   8  -1    0.63    0.72
   2  -8   2   -0.04    0.43
  -2   8  -2    1.38    0.70
   2  -8   3    0.86    0.56
  -2   8  -3    1.06    0.79
   2  -8   4    0.08    0.30
  -2   8  -4   -0.02    0.77
   2  -8   5    6.81    1.08
  -2   8  -5    7.92    1.45
   2  -8   6    2.90    0.98
  -2   8  -6    1.11    1.11
   2  -8   7    0.77    0.84
  -2   8  -7   -0.32    0.95
   2  -8   8    0.13    1.08
  -2   8  -8    1.77    1.05
   2  -8   9    0.32    1.07
  -2   8  -9    0.62    0.63
   2  -8  10    0.04    1.12
  -2   8 -10    0.19    1.03
   2  -7 -13    1.38    0.28
  -2   7  13    1.32    0.45
   2  -7 -12    0.15    0.42
  -2   7  12    0.10    0.24
  -2   7  12    0.31    0.56
   2  -7 -11    0.43    0.44
  -2   7  11    0.35    0.43
  -2   7  11    0.63    0.55
  -2   7  10    7.58    0.82
  -2   7  10    7.31    0.69
   2  -7  -9    4.84    0.67
  -2   7   9    3.59    0.59
  -2   7   9    4.27    0.36
   2  -7  -8    4.27    0.39
  -2   7   8    3.35    0.35
  -2   7   8    4.02    0.29
   2  -7  -7    2.90    0.38
  -2   7   7    1.23    0.55
   2  -7  -6    2.39    0.38
  -2   7   6    1.97    0.55
   2  -7  -5    0.20    0.51
  -2   7   5    0.07    0.42
   2  -7  -4   -0.05    0.13
   2  -7  -4    1.75    0.54
  -2   7   4    0.98    0.50
   2  -7  -3    1.82    0.33
   2  -7  -3    2.36    0.37
  -2   7   3    0.76    0.64
   2  -7  -2    0.26    0.30
   2  -7  -2    0.33    0.31
  -2   7   2    0.32    0.56
   2  -7  -1   12.15    0.67
  -2   7   1   11.31    1.13
   2  -7   0   11.14    0.76
  -2   7   0   11.27    1.20
   2  -7   1    2.55    0.56
  -2   7  -1    1.52    0.83
   2  -7   2    4.47    0.75
  -2   7  -2    3.62    0.93
   2  -7   3    4.25    0.49
  -2   7  -3    3.35    0.58
   2  -7   4    8.46    0.67
  -2   7  -4    7.59    1.29
   2  -7   5    3.47    0.59
  -2   7  -5    2.10    1.10
   2  -7   6    3.75    1.21
  -2   7  -6    3.06    1.23
   2  -7   7    2.23    1.29
  -2   7  -7    6.79    1.34
   2  -7   8    0.84    1.22
  -2   7  -8    1.94    0.68
   2  -7   9    1.10    0.67
  -2   7  -9    0.57    1.15
   2  -7  10    0.44    1.25
  -2   7 -10    0.37    1.06
   2  -7  11    0.36    0.76
  -2   7 -11    0.76    0.66
   2  -7  12    0.99    0.87
  -2   7 -12    0.74    1.21
   2  -6 -14    0.04    0.38
  -2   6  14    0.26    0.26
  -2   6  14    0.04    0.44
   2  -6 -13    1.66    0.45
  -2   6  13    1.04    0.80
  -2   6  13    1.19    0.54
   2  -6 -12    2.56    0.47
  -2   6  12    1.48    0.55
  -2   6  12    1.69    0.78
   2  -6 -11    1.75    0.49
  -2   6  11    2.73    0.41
  -2   6  11    1.60    0.54
   2  -6 -10    9.56    0.73
  -2   6  10    9.13    0.54
  -2   6  10    8.62    0.49
   2  -6  -9    7.84    0.44
  -2   6   9    7.17    0.69
  -2   6   9    7.98    0.80
   2  -6  -8    5.98    0.40
  -2   6   8    6.01    0.72
  -2   6   8    6.40    0.60
  -2   6   8    6.01    0.74
   2  -6  -7    0.11    0.23
  -2   6   7    0.14    0.46
   2  -6  -6    0.69    0.28
  -2   6   6    0.49    0.56
   2  -6  -5    3.12    0.36
  -2   6   5    2.24    0.72
   2  -6  -4    1.18    0.29
   2  -6  -4    1.09    0.19
  -2   6   4    0.50    0.59
   2  -6  -3    7.14    0.56
   2  -6  -3    5.58    0.78
  -2   6   3    6.16    0.85
   2  -6  -2   13.36    0.75
  -2   6   2   15.18    1.30
   2  -6  -1    0.75    0.23
  -2   6   1    0.14    0.36
   2  -6   0    0.58    0.47
  -2   6   0    0.34    0.36
   2  -6   1    0.32    0.29
  -2   6  -1    0.37    0.35
   2  -6   2    8.00    1.10
  -2   6  -2    9.60    0.71
   2  -6   3   13.96    1.45
  -2   6  -3   14.99    1.51
   2  -6   4   16.37    1.05
  -2   6  -4   18.56    1.68
   2  -6   5   24.71    2.24
  -2   6  -5   23.96    1.97
   2  -6   6    7.90    1.67
  -2   6  -6    8.67    0.86
   2  -6   7    4.76    0.82
  -2   6  -7    4.25    1.41
   2  -6   8    0.16    1.23
  -2   6  -8    0.96    0.62
   2  -6   9    3.01    0.87
  -2   6  -9    3.16    1.32
   2  -6  10   -0.30    1.53
  -2   6 -10    3.63    0.81
   2  -6  11    1.62    1.55
  -2   6 -11    0.75    1.22
   2  -6  12    0.35    0.77
  -2   6 -12    0.44    0.65
   2  -6  13    1.45    0.95
  -2   6 -13    1.09    1.29
   2  -6  14    0.00    0.82
  -2   6 -14    0.09    0.66
  -2   5  15    0.17    0.30
  -2   5  15    1.05    0.52
   2  -5 -14    0.23    0.19
  -2   5  14    0.04    0.26
  -2   5  14    0.37    0.80
   2  -5 -13    0.29    0.35
  -2   5  13    0.55    0.43
  -2   5  13   -0.01    0.47
   2  -5 -12    0.05    0.33
  -2   5  12    0.13    0.26
  -2   5  12    0.30    0.61
   2  -5 -11    1.09    0.44
  -2   5  11    2.57    0.77
  -2   5  11    3.25    0.59
   2  -5 -10    1.28    0.42
  -2   5  10    3.60    0.65
  -2   5  10    1.71    0.57
   2  -5  -9    0.33    0.36
  -2   5   9    0.59    0.46
  -2   5   9    0.14    0.48
   2  -5  -8    2.15    0.46
  -2   5   8    2.21    0.61
   2  -5  -7    1.59    0.25
  -2   5   7    0.98    0.61
   2  -5  -6    5.24    0.37
  -2   5   6    6.20    0.86
   2  -5  -5   34.78    1.07
  -2   5   5   35.23    1.87
   2  -5  -4   32.31    1.27
   2  -5  -4   32.18    0.97
  -2   5   4   33.52    1.96
   2  -5  -3    2.65    0.28
   2  -5  -3    3.34    0.33
  -2   5   3    3.56    0.89
   2  -5  -2   36.52    1.44
  -2   5   2   39.59    2.27
   2  -5  -1    4.49    0.70
  -2   5   1    5.73    0.58
   2  -5   0    0.03    0.52
  -2   5   0    0.59    0.66
   2  -5   1    1.72    0.79
  -2   5  -1    2.73    0.92
   2  -5   2    1.20    0.85
  -2   5  -2    1.95    0.86
   2  -5   3    5.53    1.29
  -2   5  -3    5.78    1.14
   2  -5   4    7.83    1.56
  -2   5  -4    7.71    1.31
   2  -5   5    3.05    1.32
  -2   5  -5    2.05    1.00
   2  -5   6   12.63    1.77
  -2   5  -6    8.78    0.88
   2  -5   7    2.14    0.75
  -2   5  -7    1.41    0.63
   2  -5   8    0.47    1.22
  -2   5  -8    0.23    0.97
   2  -5   9    0.45    0.72
  -2   5  -9    1.17    0.66
   2  -5  10   20.81    2.62
  -2   5 -10   19.38    2.33
   2  -5  11   13.35    2.79
  -2   5 -11   12.80    1.26
   2  -5  12    4.74    2.14
  -2   5 -12    3.44    1.54
   2  -5  13    1.90    1.03
  -2   5 -13    1.84    0.84
   2  -5  14    2.49    1.15
  -2   5 -14    1.89    1.47
   2  -5  15    2.97    1.19
  -2   5 -15    1.57    0.89
  -2   5 -16   -0.35    1.39
  -2   4  16    0.79    0.71
  -2   4  16    1.77    1.15
  -2   4  15    1.21    0.61
  -2   4  15    0.44    0.64
  -2   4  14   -0.25    0.80
  -2   4  14    0.21    0.52
   2  -4 -13   -0.18    0.18
  -2   4  13    1.89    0.85
  -2   4  13    1.95    0.32
   2  -4 -12    0.21    0.33
  -2   4  12    0.85    0.43
  -2   4  12    0.34    0.30
   2  -4 -11    5.34    0.49
  -2   4  11    6.80    0.80
  -2   4  11    5.67    0.93
   2  -4 -10    7.98    0.55
  -2   4  10    6.86    0.48
  -2   4  10    8.46    0.97
   2  -4  -9    3.40    0.25
  -2   4   9    3.66    0.67
  -2   4   9    3.55    0.71
  -2   4   9    3.35    0.67
   2  -4  -8    2.47    0.25
  -2   4   8    2.64    0.67
   2  -4  -7    0.75    0.36
  -2   4   7    0.53    0.32
   2  -4  -6   37.25    1.36
  -2   4   6   38.73    1.28
   2  -4  -5   28.25    0.81
  -2   4   5   27.49    1.05
   2  -4  -4   52.19    1.85
   2  -4  -4   53.93    1.41
  -2   4   4   62.44    2.72
   2  -4  -3   49.84    1.34
  -2   4   3   50.30    1.74
   2  -4  -2   60.72    1.67
  -2   4   2   71.67    3.19
   2  -4  -1   17.44    1.09
  -2   4   1   17.84    0.95
   2  -4   0    6.41    0.88
  -2   4   0    6.71    1.22
   2  -4   1    0.23    0.64
  -2   4  -1    0.16    0.42
   2  -4   2   25.76    1.19
  -2   4  -2   26.53    1.85
   2  -4   3    1.30    1.00
  -2   4  -3    1.53    0.91
   2  -4   4   12.11    1.80
  -2   4  -4   13.39    1.58
   2  -4   5   10.67    1.89
  -2   4  -5   14.00    1.62
   2  -4   6   27.21    1.65
  -2   4  -6   26.01    2.17
   2  -4   7    2.01    0.78
  -2   4  -7    1.73    0.62
   2  -4   8    0.65    1.09
  -2   4  -8   -0.07    0.49
   2  -4   9   16.05    2.76
  -2   4  -9   13.76    2.06
   2  -4  10   -0.01    0.73
  -2   4 -10    0.23    0.59
   2  -4  11   11.98    1.49
  -2   4 -11   12.00    2.07
   2  -4  12    7.18    2.31
  -2   4 -12    8.89    1.93
   2  -4  13    8.39    2.49
  -2   4 -13    6.17    1.08
   2  -4  14   17.21    3.33
  -2   4 -14   15.04    2.52
   2  -4  15    8.07    2.88
  -2   4 -15    8.11    1.19
   2  -4  16    3.77    2.55
  -2   4 -16    3.74    1.05
   2  -4  17   -0.50    2.02
  -2   4 -17   -0.19    1.24
  -2   3  17    0.06    0.72
  -2   3  17    0.54    0.74
  -2   3  16    0.87    0.74
  -2   3  16    0.68    1.20
  -2   3  15    1.61    0.81
  -2   3  15    4.15    0.78
  -2   3  14    3.00    0.78
  -2   3  14    1.97    1.21
  -2   3  13    6.05    0.89
  -2   3  13    4.76    1.31
  -2   3  12   20.07    1.14
  -2   3  12   20.18    1.41
   2  -3 -11    2.91    0.24
  -2   3  11    3.02    0.43
  -2   3  11    3.91    0.89
   2  -3 -10    5.30    0.27
  -2   3  10    5.71    0.86
  -2   3  10    6.00    0.94
   2  -3  -9   16.94    0.71
  -2   3   9   18.54    1.20
  -2   3   9   17.63    1.24
   2  -3  -8   20.20    0.52
  -2   3   8   20.60    1.30
   2  -3  -7   11.35    0.58
  -2   3   7   12.19    0.60
   2  -3  -6   25.20    0.63
  -2   3   6   26.84    0.93
   2  -3  -5   23.89    0.87
  -2   3   5   24.94    0.91
   2  -3  -4    4.55    0.33
   2  -3  -4    4.50    0.25
  -2   3   4    4.86    0.81
   2  -3  -3   35.22    0.97
  -2   3   3   36.51    1.86
   2  -3  -2   26.71    1.16
  -2   3   2   28.41    1.64
   2  -3  -1    0.15    0.23
  -2   3   1    0.00    0.35
   2  -3   0  211.47    8.09
  -2   3   0  212.16    7.52
   2  -3   1   25.29    1.66
  -2   3  -1   27.82    2.02
   2  -3   2   59.90    3.00
  -2   3  -2   67.42    2.34
   2  -3   3   66.03    2.44
  -2   3  -3   74.54    3.43
   2  -3   4    0.84    0.54
  -2   3  -4    1.11    0.89
   2  -3   5    8.11    0.91
  -2   3  -5    8.11    0.79
   2  -3   6   88.57    3.67
  -2   3  -6   93.53    3.48
   2  -3   7   13.41    2.16
  -2   3  -7   13.70    1.75
   2  -3   8   14.37    1.43
  -2   3  -8   13.34    1.78
   2  -3   9   21.45    2.88
  -2   3  -9   21.38    1.38
   2  -3  10   99.75    6.94
  -2   3 -10   93.29    4.13
   2  -3  11    0.22    0.80
  -2   3 -11    0.40    1.15
   2  -3  12   -0.11    0.82
  -2   3 -12   -0.58    0.66
   2  -3  13    7.12    1.41
  -2   3 -13    9.53    1.86
   2  -3  14    2.04    1.09
  -2   3 -14    2.33    0.86
   2  -3  15    2.22    1.17
  -2   3 -15    2.26    1.50
   2  -3  16    9.08    1.52
  -2   3 -16    5.95    1.17
   2  -3  17    9.96    1.80
  -2   3 -17   10.19    2.16
   2  -3  18    0.78    1.06
  -2   3 -18   -0.20    0.74
  -2   2  18    1.71    1.69
  -2   2  17    0.54    0.81
  -2   2  17    0.50    0.81
  -2   2  16    2.14    0.85
  -2   2  16    1.55    0.24
  -2   2  16    1.45    1.41
  -2   2  15    6.65    0.35
  -2   2  15    8.39    1.10
  -2   2  15    6.52    1.03
  -2   2  14   12.16    0.46
  -2   2  14   13.60    1.30
  -2   2  14   14.37    1.90
  -2   2  13   37.22    1.04
  -2   2  13   37.82    2.98
  -2   2  13   39.64    2.15
  -2   2  12   37.39    0.84
  -2   2  12   49.15    2.25
  -2   2  12   37.57    1.80
  -2   2  11   32.94    2.22
  -2   2  11   36.12    1.98
  -2   2  10    0.14    0.31
  -2   2  10   -0.31    0.64
   2  -2  -9    3.45    0.36
  -2   2   9    3.20    0.76
  -2   2   9    2.64    0.44
   2  -2  -8    4.02    0.35
  -2   2   8    4.49    0.82
  -2   2   8    4.58    0.44
   2  -2  -7    0.02    0.20
  -2   2   7    0.76    0.53
   2  -2  -6    6.20    0.35
  -2   2   6    5.81    0.45
   2  -2  -5   57.11    1.47
  -2   2   5   57.87    1.62
   2  -2  -4  222.83    7.33
   2  -2  -4  249.03    7.91
  -2   2   4  233.68    7.81
   2  -2  -3   21.44    1.06
  -2   2   3   21.17    1.31
   2  -2  -2   12.21    0.83
  -2   2   2   11.98    1.10
   2  -2  -1  119.75    3.96
  -2   2   1  107.14    3.33
   2  -2   0  165.97    6.12
  -2   2   0  168.30    5.58
   2  -2   1   75.51    3.23
  -2   2  -1   75.93    2.55
   2  -2   2  337.02   15.03
  -2   2  -2  328.94   13.18
   2  -2   3    4.66    0.67
  -2   2  -3    6.51    1.31
   2  -2   4  100.36    4.82
   2  -2   4  109.12    5.24
  -2   2  -4   97.72    3.50
   2  -2   5   58.55    3.69
  -2   2  -5   60.01    2.22
   2  -2   6   68.69    3.97
  -2   2  -6   74.81    3.68
   2  -2   7    2.36    0.79
  -2   2  -7    2.82    1.11
   2  -2   8   22.45    2.84
  -2   2  -8   21.10    1.27
   2  -2   9   20.29    1.68
  -2   2  -9   22.23    1.34
   2  -2  10   10.14    1.37
  -2   2 -10   11.46    1.88
   2  -2  11  101.30    6.79
  -2   2 -11  108.69    6.20
   2  -2  12   11.13    2.76
  -2   2 -12   12.04    1.20
   2  -2  13    9.90    2.68
  -2   2 -13   10.80    2.11
   2  -2  14    0.69    1.55
  -2   2 -14    0.06    0.66
   2  -2  15    1.41    1.85
  -2   2 -15    0.70    1.31
   2  -2  16   -0.33    1.64
  -2   2 -16    0.11    0.67
   2  -2  17    2.90    2.23
  -2   2 -17    1.36    1.62
   2  -2  18    8.10    3.09
  -2   2 -18   11.06    1.35
  -2   2 -19    6.33    2.08
  -2   1  18   -0.40    0.49
  -2   1  18    0.04    1.50
  -2   1  18   -0.16    1.56
  -2   1  17    3.60    0.64
  -2   1  17    6.31    1.15
  -2   1  16    3.06    0.17
  -2   1  16    1.52    0.57
  -2   1  16    0.34    1.76
  -2   1  15    0.76    0.53
  -2   1  15    3.04    0.26
  -2   1  15    2.31    0.89
  -2   1  14    1.79    1.26
  -2   1  14    0.49    0.46
  -2   1  14    1.69    0.22
  -2   1  13   53.19    1.40
  -2   1  13   51.73    2.53
  -2   1  12   13.59    1.80
  -2   1  12   15.06    0.49
  -2   1  11    0.16    0.18
  -2   1  11    0.09    0.37
  -2   1  11    0.38    0.85
  -2   1  10   78.91    1.97
  -2   1  10   77.72    2.50
  -2   1  10   74.58    2.73
  -2   1   9   58.81    1.40
  -2   1   9   55.22    2.65
  -2   1   9   62.13    1.96
  -2   1   8   18.53    0.48
  -2   1   8   20.06    1.30
  -2   1   8   18.13    1.36
   2  -1  -7    0.24    0.10
  -2   1   7   -0.05    0.29
   2  -1  -6    0.75    0.16
  -2   1   6    0.34    0.52
   2  -1  -5   31.59    0.71
  -2   1   5   31.83    1.00
   2  -1  -4   13.98    0.39
  -2   1   4   13.56    0.59
   2  -1  -3  118.63    3.96
  -2   1   3  116.62    4.11
   2  -1  -2   20.89    1.15
  -2   1   2   21.15    0.83
   2  -1  -1  103.15    2.94
  -2   1   1  104.41    3.24
   2  -1   0   77.12    2.33
  -2   1   0   81.13    3.92
   2  -1   1   17.67    1.73
  -2   1  -1   20.56    2.23
   2  -1   2  250.82   10.75
  -2   1  -2  224.86   10.98
   2  -1   3   89.84    3.23
  -2   1  -3   98.95    5.22
   2  -1   4   16.06    1.05
  -2   1  -4   18.07    1.74
   2  -1   5  235.19    8.94
  -2   1  -5  249.27    9.39
   2  -1   6  125.47    4.72
  -2   1  -6  130.63    4.67
   2  -1   7   10.91    1.77
  -2   1  -7   11.38    0.95
   2  -1   8   30.64    1.69
  -2   1  -8   31.02    1.51
   2  -1   9    1.52    1.36
  -2   1  -9    1.94    0.64
   2  -1  10   12.97    2.56
  -2   1 -10   13.82    1.95
   2  -1  11    1.66    0.86
  -2   1 -11    1.33    1.28
   2  -1  12   40.04    2.56
  -2   1 -12   46.05    2.27
   2  -1  13   28.94    2.13
  -2   1 -13   28.96    2.79
   2  -1  14    3.17    1.06
  -2   1 -14    2.87    0.85
   2  -1  15    7.00    1.38
  -2   1 -15    8.05    1.77
   2  -1  16    2.48    1.17
  -2   1 -16    3.32    0.90
   2  -1  17    4.16    1.27
  -2   1 -17    3.32    1.57
   2  -1  18    0.11    0.34
   2  -1  18   -0.29    0.95
  -2   1 -18    0.42    0.67
   2  -1  19    3.10    2.81
   2  -1  19    5.32    0.56
  -2   1 -19    2.44    1.88
  -2   0  18    0.89    0.99
  -2   0  17    0.81    0.97
  -2   0  16    1.33    0.13
  -2   0  16    2.06    0.96
  -2   0  15    0.35    0.19
  -2   0  15    1.30    1.29
  -2   0  14    2.01    0.24
  -2   0  14    4.72    0.86
  -2   0  13   22.28    1.55
  -2   0  13   22.21    0.64
  -2   0  12    4.79    1.55
  -2   0  12    5.70    0.30
  -2   0  11    2.29    0.64
  -2   0  11    1.99    0.21
  -2   0  10    0.74    0.18
  -2   0  10    1.10    0.94
  -2   0   9   91.89    3.20
  -2   0   9   93.48    2.25
  -2   0   8   86.84    2.87
  -2   0   8   95.22    2.19
  -2   0   7   80.47    1.73
  -2   0   7   78.85    2.45
  -2   0   6   80.09    1.62
  -2   0   6   77.30    2.20
  -2   0   5  102.47    3.63
   2   0  -4   20.01    0.36
  -2   0   4   26.67    1.20
   2   0  -3   13.17    0.28
  -2   0   3   12.98    1.09
   2   0  -2   10.10    1.00
  -2   0   2   10.71    0.64
   2   0  -1    7.80    0.96
  -2   0   1    8.02    0.65
   2   0   0   21.29    0.92
  -2   0   0   25.80    1.93
   2   0   1   13.61    1.56
  -2   0  -1   12.84    1.01
   2   0   2   47.40    1.93
  -2   0  -2   56.03    3.51
   2   0   3   80.13    3.04
  -2   0  -3   80.17    3.13
   2   0   4   64.97    2.57
  -2   0  -4   69.27    2.68
   2   0   5    3.16    0.64
  -2   0  -5    2.53    1.12
   2   0   6    0.39    0.54
  -2   0  -6    0.64    0.50
   2   0   7   10.29    0.95
  -2   0  -7    9.64    0.87
   2   0   8   18.56    1.96
  -2   0  -8   17.23    1.10
   2   0   9   11.09    1.06
  -2   0  -9   10.58    0.95
   2   0  10   69.73    3.13
  -2   0 -10   69.68    2.88
   2   0  11   59.32    2.89
  -2   0 -11   61.25    3.91
   2   0  12    3.85    1.70
  -2   0 -12    4.28    0.80
   2   0  13    5.98    1.95
  -2   0 -13    6.94    1.56
   2   0  14    0.02    1.26
  -2   0 -14    0.19    0.57
   2   0  15    7.32    2.10
  -2   0 -15    6.62    0.97
   2   0  16    6.80    1.19
   2   0  16    3.88    0.49
  -2   0 -16    3.58    1.63
   2   0  17   11.07    0.67
   2   0  17    8.22    1.57
  -2   0 -17    9.34    1.14
   2   0  18    1.51    1.08
   2   0  18    1.75    0.76
  -2   0 -18    1.98    0.80
   2   0  19    1.28    0.90
   2   0  19   -0.07    0.31
  -2   0 -19   -1.30    0.99
  -2  -1  18    1.07    1.08
  -2  -1  17    5.51    2.28
  -2  -1  16    0.25    0.20
  -2  -1  16    0.75    0.87
  -2  -1  15    0.24    1.42
  -2  -1  14    5.99    0.23
  -2  -1  14    7.86    1.12
  -2  -1  13    8.26    0.40
  -2  -1  13   16.51    2.09
  -2  -1  12    1.62    0.77
  -2  -1  12    2.35    0.27
  -2  -1  11   37.42    1.00
  -2  -1  11   35.40    2.90
  -2  -1  10    1.41    0.56
  -2  -1  10    0.77    0.22
  -2  -1   9    1.73    0.22
  -2  -1   9    0.66    0.88
  -2  -1   8    6.77    0.37
  -2  -1   8    6.86    0.63
  -2  -1   7   15.09    0.78
  -2  -1   7   17.89    0.50
  -2  -1   6   54.49    1.78
  -2  -1   6   65.76    1.39
  -2  -1   5  270.60    8.22
  -2  -1   4   70.09    1.90
  -2  -1   3   34.79    1.09
   2   1  -2    0.45    0.30
  -2  -1   2    0.23    0.61
   2   1  -1   21.75    0.81
   2   1  -1   20.79    0.56
  -2  -1   1   21.71    0.85
   2   1   0  130.27    3.52
   2   1   0  127.69    3.69
  -2  -1   0  136.18    5.23
   2   1   1    0.81    0.37
  -2  -1  -1    0.61    0.87
   2   1   2   30.08    1.27
  -2  -1  -2   30.05    2.39
   2   1   3   96.39    4.69
  -2  -1  -3   97.46    3.54
   2   1   4    4.08    1.35
  -2  -1  -4    6.33    1.37
   2   1   5   24.43    1.24
  -2  -1  -5   24.94    1.98
   2   1   6    0.22    0.49
  -2  -1  -6    1.19    0.47
   2   1   7    6.25    0.76
  -2  -1  -7    7.32    0.72
   2   1   8   -0.12    0.97
  -2  -1  -8    0.84    0.79
   2   1   9    0.66    0.57
  -2  -1  -9    1.17    0.52
   2   1  10   43.86    2.18
  -2  -1 -10   50.43    2.08
   2   1  11   51.62    3.64
  -2  -1 -11   51.97    2.18
   2   1  12   43.60    1.40
   2   1  12   40.21    3.63
  -2  -1 -12   44.52    3.04
   2   1  13    4.11    0.49
   2   1  13    3.60    1.75
  -2  -1 -13    5.36    0.79
   2   1  14    0.44    0.62
   2   1  14    0.83    1.36
  -2  -1 -14    1.03    0.99
   2   1  15    0.95    0.58
   2   1  15    0.61    1.46
  -2  -1 -15    0.65    0.62
   2   1  16    2.78    1.89
   2   1  16    1.21    1.76
   2   1  16    3.89    0.43
  -2  -1 -16    2.43    1.32
   2   1  17    6.34    2.10
   2   1  17    6.32    0.88
  -2  -1 -17    6.38    0.92
   2   1  18    0.33    0.31
   2   1  18    0.19    0.85
  -2  -1 -18    0.41    0.99
   2   1  19    0.57    0.35
   2   1  19    1.64    0.96
  -2  -1 -19    1.28    0.66
   2   1  20    0.59    0.61
  -2  -1 -20   -0.38    1.12
  -2  -2  18    1.43    2.08
  -2  -2  17    5.05    1.37
  -2  -2  16    2.29    2.02
  -2  -2  16    3.03    0.34
  -2  -2  15    3.82    0.21
  -2  -2  15    2.97    1.20
  -2  -2  14    6.41    2.12
  -2  -2  14    5.97    0.41
  -2  -2  13    8.28    0.46
  -2  -2  13    7.78    1.23
  -2  -2  12    1.75    0.83
  -2  -2  12    2.06    0.19
  -2  -2  11    0.21    0.16
  -2  -2  11   31.60    1.30
  -2  -2  10    3.85    0.76
  -2  -2   9   39.09    1.73
  -2  -2   8    1.71    0.93
  -2  -2   7    0.32    0.38
  -2  -2   6    1.65    0.67
  -2  -2   5  103.97    3.90
  -2  -2   3   35.21    0.81
  -2  -2   3   35.26    1.01
  -2  -2   2   57.74    1.59
  -2  -2   2   58.25    1.27
   2   2  -1    4.18    0.27
   2   2  -1    2.62    0.36
  -2  -2   1    4.46    0.30
  -2  -2   1    3.97    0.70
   2   2   0    6.68    0.41
   2   2   0    5.77    0.42
  -2  -2   0    6.70    0.46
  -2  -2   0    6.59    0.46
   2   2   1   54.45    2.04
   2   2   1   56.30    1.29
  -2  -2  -1   54.70    1.30
  -2  -2  -1   55.81    1.68
   2   2   2 1148.09   68.65
   2   2   2 1167.18   68.11
  -2  -2  -2 1171.75   73.49
  -2  -2  -2 1147.37   67.30
   2   2   3   54.64    1.39
   2   2   3   52.90    1.70
  -2  -2  -3   55.18    3.03
  -2  -2  -3   55.95    1.52
   2   2   4    9.58    0.46
   2   2   4    9.68    1.24
  -2  -2  -4   11.94    1.39
   2   2   5   12.97    0.50
   2   2   5   14.16    1.22
  -2  -2  -5   15.09    1.34
   2   2   6   16.39    1.50
   2   2   6   14.40    0.89
  -2  -2  -6   14.86    1.31
   2   2   7   14.28    1.46
   2   2   7   11.54    0.86
  -2  -2  -7   12.70    0.77
   2   2   8    0.12    0.70
   2   2   8    0.22    0.44
  -2  -2  -8    0.14    0.39
   2   2   9   30.75    1.43
   2   2   9   30.33    1.41
  -2  -2  -9   31.41    1.40
   2   2  10    4.13    0.73
   2   2  10    3.70    0.72
  -2  -2 -10    3.40    1.03
   2   2  11    0.68    1.05
   2   2  11    0.94    0.59
   2   2  11    0.65    1.11
  -2  -2 -11    1.06    0.89
   2   2  12    0.54    0.55
   2   2  12    0.60    1.14
  -2  -2 -12    0.62    0.48
   2   2  13    2.87    0.39
   2   2  13    2.04    1.49
  -2  -2 -13    2.90    1.07
   2   2  14    2.35    1.44
   2   2  14    2.06    0.37
  -2  -2 -14    2.37    0.64
   2   2  15   12.79    2.05
   2   2  15    8.67    0.95
  -2  -2 -15    8.63    1.46
   2   2  16    4.65    1.88
   2   2  16    5.35    0.81
   2   2  16    3.70    1.77
  -2  -2 -16    5.31    0.80
   2   2  17   14.94    0.72
   2   2  17   15.74    2.46
  -2  -2 -17   11.51    1.75
   2   2  18    2.47    0.42
   2   2  18    1.97    0.99
  -2  -2 -18    2.60    0.66
   2   2  19    1.64    1.07
   2   2  19    4.07    0.77
  -2  -2 -19    1.70    1.29
   2   2  20    2.86    0.43
  -2  -2 -20    3.41    0.78
  -2  -3  17    4.62    2.42
  -2  -3  16    5.88    0.44
  -2  -3  16    6.38    1.36
  -2  -3  15    9.51    0.36
  -2  -3  15    9.28    2.55
  -2  -3  14    9.85    1.47
  -2  -3  13   10.13    1.40
  -2  -3  12   22.34    2.79
  -2  -3  11    1.09    0.72
  -2  -3  10   10.37    1.84
  -2  -3   9   15.11    1.12
  -2  -3   8    0.74    0.92
  -2  -3   7   37.64    1.57
  -2  -3   6   69.97    3.25
  -2  -3   5    8.37    0.59
  -2  -3   4    2.96    0.37
  -2  -3   3  262.86   10.08
  -2  -3   2   75.00    1.88
  -2  -3   2   76.08    1.89
  -2  -3   1   52.37    1.72
  -2  -3   1   53.08    1.45
   2   3   0  114.70    2.85
  -2  -3   0  117.87    3.42
  -2  -3   0  121.26    3.68
   2   3   1  267.11    8.55
   2   3   1  255.78    8.08
  -2  -3  -1  260.03    9.11
  -2  -3  -1  259.68    9.21
   2   3   2   68.43    1.86
  -2  -3  -2   64.92    2.36
  -2  -3  -2   65.06    1.64
   2   3   3   37.07    1.26
   2   3   3   39.03    1.39
  -2  -3  -3   38.23    1.69
  -2  -3  -3   39.33    1.06
   2   3   4    3.56    0.52
   2   3   4    3.78    0.58
  -2  -3  -4    3.26    0.32
  -2  -3  -4    3.19    0.58
   2   3   5    3.84    0.36
   2   3   5    4.02    0.31
  -2  -3  -5    3.84    0.35
  -2  -3  -5    3.87    0.68
   2   3   6   24.92    0.88
   2   3   6   25.55    1.15
  -2  -3  -6   25.83    1.39
  -2  -3  -6   27.45    1.35
   2   3   7   40.99    1.93
   2   3   7   41.22    1.14
  -2  -3  -7   39.44    1.20
  -2  -3  -7   42.62    1.39
   2   3   8   41.00    1.44
   2   3   8   40.44    1.14
  -2  -3  -8   43.71    1.50
   2   3   9   12.03    1.49
   2   3   9   11.43    0.93
  -2  -3  -9   14.14    0.75
   2   3  10   40.33    1.66
   2   3  10   33.24    1.64
  -2  -3 -10   39.86    2.10
   2   3  11    2.43    0.64
   2   3  11    1.64    1.03
  -2  -3 -11    3.24    0.88
   2   3  12   -0.07    0.49
   2   3  12   -1.31    0.90
   2   3  12   -0.78    0.85
  -2  -3 -12    0.20    0.38
   2   3  13    4.89    1.45
   2   3  13    4.10    0.75
  -2  -3 -13    6.34    1.11
   2   3  14    3.59    1.41
   2   3  14    3.35    0.40
  -2  -3 -14    4.03    0.60
   2   3  15    4.81    0.45
   2   3  15    4.19    1.53
   2   3  15    6.35    1.61
  -2  -3 -15    6.65    1.20
   2   3  16   13.07    2.17
   2   3  16   12.25    0.63
   2   3  16   12.63    2.05
  -2  -3 -16   11.16    0.89
   2   3  17    6.45    0.88
   2   3  17    4.90    1.79
  -2  -3 -17    9.60    1.34
   2   3  18    6.23    0.89
   2   3  18    7.12    1.14
  -2  -3 -18    7.10    1.36
   2   3  19    5.55    0.79
   2   3  19    3.12    1.08
  -2  -3 -19    4.04    0.77
   2   3  20    2.80    0.42
  -2  -4  16    2.34    1.99
  -2  -4  15    2.39    1.93
  -2  -4  14    9.20    1.45
  -2  -4  13   16.42    2.76
  -2  -4  12   22.41    1.79
  -2  -4  11    8.41    1.17
  -2  -4  10    1.18    1.21
  -2  -4   9   10.80    1.07
  -2  -4   8   12.55    1.70
  -2  -4   7   47.32    2.76
  -2  -4   6   49.11    1.87
  -2  -4   5   33.22    1.90
  -2  -4   4    2.14    0.40
  -2  -4   3  112.50    3.99
  -2  -4   2    5.68    0.64
  -2  -4   2    5.38    0.41
  -2  -4   1   95.41    2.99
  -2  -4   1  101.95    2.87
  -2  -4   1   97.80    2.85
  -2  -4   0   52.82    1.27
  -2  -4   0   55.10    1.50
  -2  -4  -1  140.47    3.88
  -2  -4  -1  142.23    4.00
   2   4   2  163.54    4.69
  -2  -4  -2  166.90    4.94
  -2  -4  -2  163.71    4.72
   2   4   3   76.06    1.96
   2   4   3   75.50    1.90
  -2  -4  -3   72.68    1.90
  -2  -4  -3   75.35    2.13
   2   4   4   69.83    1.72
   2   4   4   69.13    1.78
  -2  -4  -4   65.70    2.13
  -2  -4  -4   64.96    1.74
   2   4   5    8.96    0.55
   2   4   5   10.31    0.75
  -2  -4  -5    9.74    0.48
  -2  -4  -5   10.11    0.58
   2   4   6   55.03    1.46
   2   4   6   50.13    1.70
  -2  -4  -6   55.30    2.06
  -2  -4  -6   56.13    1.86
   2   4   7   73.75    2.58
   2   4   7   66.82    1.88
  -2  -4  -7   71.89    2.46
  -2  -4  -7   70.19    2.70
   2   4   8   84.90    3.31
   2   4   8   89.73    2.57
  -2  -4  -8   87.78    3.15
  -2  -4  -8   88.24    3.41
   2   4   9   66.75    2.61
   2   4   9   64.47    2.16
  -2  -4  -9   72.13    2.79
  -2  -4  -9   68.34    2.17
   2   4  10   33.99    1.69
   2   4  10   34.99    2.24
  -2  -4 -10   40.88    1.33
   2   4  11    8.44    0.90
   2   4  11    8.13    0.72
  -2  -4 -11    8.17    0.90
   2   4  12    9.99    0.59
   2   4  12   10.11    0.84
  -2  -4 -12   11.76    0.66
   2   4  13   13.24    1.66
   2   4  13   15.67    0.70
  -2  -4 -13   16.35    1.22
   2   4  14    2.18    0.37
   2   4  14    2.91    1.07
  -2  -4 -14    2.52    0.45
   2   4  15    1.17    0.61
   2   4  15    0.28    1.05
  -2  -4 -15    1.68    0.75
   2   4  16    2.69    0.74
   2   4  16    2.45    0.68
  -2  -4 -16    1.71    0.87
   2   4  17    7.32    0.96
   2   4  17   10.47    1.07
  -2  -4 -17    9.48    0.80
   2   4  18    4.87    0.87
   2   4  18    2.11    0.75
   2   4  19   -0.08    0.72
   2   4  19    0.46    0.33
  -2  -5  16    2.61    2.13
  -2  -5  15   -0.21    0.84
  -2  -5  14    1.39    1.62
  -2  -5  13   12.31    2.50
  -2  -5  12   14.86    1.55
  -2  -5  11   -0.17    0.66
  -2  -5  10   21.51    2.59
  -2  -5  10   21.74    2.49
  -2  -5   9   32.54    1.86
  -2  -5   8   34.15    1.82
  -2  -5   7   43.79    2.95
  -2  -5   6   14.43    1.52
  -2  -5   5    6.34    0.63
  -2  -5   4   31.16    1.82
  -2  -5   3   -0.12    0.49
  -2  -5   2    0.85    0.34
  -2  -5   2    1.14    0.28
  -2  -5   1   20.39    0.86
  -2  -5   1   20.22    0.49
  -2  -5   1   20.88    0.98
  -2  -5   0    2.12    0.34
  -2  -5   0    1.78    0.26
  -2  -5   0    1.50    0.24
  -2  -5  -1   15.54    0.70
  -2  -5  -1   16.41    0.56
  -2  -5  -1   16.02    0.49
  -2  -5  -2   56.16    1.50
  -2  -5  -2   52.79    1.19
  -2  -5  -2   54.36    1.46
   2   5   3  177.08    5.43
  -2  -5  -3  177.21    5.50
   2   5   4   58.40    1.55
  -2  -5  -4   58.27    1.60
   2   5   5   24.28    1.25
   2   5   5   25.80    0.57
  -2  -5  -5   23.83    1.27
  -2  -5  -5   23.26    0.57
   2   5   6   49.30    1.42
   2   5   6   51.53    1.34
  -2  -5  -6   45.70    1.10
  -2  -5  -6   47.23    1.97
   2   5   7    4.67    0.74
   2   5   7    4.48    0.52
  -2  -5  -7    4.29    0.45
  -2  -5  -7    4.51    0.33
   2   5   8    5.23    0.65
   2   5   8    5.24    0.45
  -2  -5  -8    5.73    0.50
  -2  -5  -8    5.88    0.44
   2   5   9   11.28    0.97
   2   5   9    8.52    0.97
  -2  -5  -9   10.05    0.59
  -2  -5  -9   11.95    1.12
   2   5  10   34.92    1.79
   2   5  10   34.26    1.70
  -2  -5 -10   37.72    1.90
  -2  -5 -10   31.95    0.93
   2   5  11    0.73    0.38
   2   5  11    0.69    0.33
  -2  -5 -11    0.50    0.43
  -2  -5 -11    0.90    0.41
   2   5  12   36.89    1.26
   2   5  12   35.58    2.02
  -2  -5 -12   38.08    1.61
   2   5  13   11.32    1.48
   2   5  13   12.95    0.65
  -2  -5 -13   13.86    0.65
   2   5  14    2.57    1.06
   2   5  14    3.00    0.41
   2   5  15   -0.29    0.30
   2   5  15    0.26    0.84
   2   5  16    0.83    0.34
   2   5  16    1.05    1.00
   2   5  17    0.16    1.13
   2   5  17    1.21    0.36
   2   5  18    1.07    0.37
   2   5  18    1.60    1.21
   2   5  19    1.40    1.02
   2   5  19    0.21    0.33
  -2  -6  15    0.31    0.91
  -2  -6  14   -0.50    1.51
  -2  -6  13    2.28    1.69
  -2  -6  12   -0.15    0.69
  -2  -6  11    1.09    0.75
  -2  -6  10    3.12    1.42
  -2  -6   9   17.57    2.20
  -2  -6   8   21.74    1.37
  -2  -6   7   10.91    0.95
  -2  -6   6    7.17    0.76
  -2  -6   5    3.79    0.97
  -2  -6   4   -0.11    0.60
  -2  -6   3    3.65    0.31
  -2  -6   3    4.86    0.77
  -2  -6   2   22.11    1.03
  -2  -6   2   21.15    1.20
  -2  -6   1   33.19    0.95
  -2  -6   1   34.25    0.76
  -2  -6   1   31.95    1.35
  -2  -6   0    7.07    0.36
  -2  -6   0    6.31    0.42
  -2  -6   0    6.27    0.52
  -2  -6  -1    6.10    0.26
  -2  -6  -1    6.69    0.34
  -2  -6  -1    5.54    0.72
  -2  -6  -2    0.39    0.48
  -2  -6  -3    0.84    0.30
  -2  -6  -4   30.16    1.00
   2   6   5    0.11    0.26
  -2  -6  -5    0.14    0.28
   2   6   6   16.88    1.11
   2   6   7    0.92    0.32
  -2  -6  -7    1.24    0.35
   2   6   8   19.55    0.84
   2   6   8   19.27    1.25
  -2  -6  -8   19.66    0.89
   2   6   9   10.16    0.61
   2   6   9    9.92    0.59
  -2  -6  -9   10.36    1.14
   2   6  10    1.16    0.36
   2   6  10    1.10    0.46
  -2  -6 -10    1.07    0.71
   2   6  11    0.41    0.53
   2   6  11   -0.22    0.45
  -2  -6 -11    0.15    0.33
   2   6  12   15.71    1.04
   2   6  12   14.35    1.20
  -2  -6 -12   14.33    0.86
   2   6  13    0.82    0.63
   2   6  13    0.42    0.60
  -2  -6 -13    0.45    0.39
   2   6  14    0.08    0.65
   2   6  14    0.23    0.56
   2   6  15    1.38    0.51
   2   6  15    3.88    0.73
   2   6  16    3.05    0.62
   2   6  16    4.59    0.81
   2   6  17    0.53    0.63
   2   6  17    0.52    0.48
   2   6  18    0.34    0.54
   2   6  18    1.15    0.66
  -2  -7  13   -0.08    0.75
  -2  -7  12   -0.78    0.77
  -2  -7  11    0.50    0.71
  -2  -7  10    0.95    1.20
  -2  -7   9    1.34    1.12
  -2  -7   8   -0.02    0.85
  -2  -7   7    0.74    0.96
  -2  -7   6   21.73    1.86
  -2  -7   5    9.13    1.25
  -2  -7   4    1.38    0.75
  -2  -7   3    0.01    0.53
  -2  -7   3    0.14    0.23
  -2  -7   2   14.94    0.61
  -2  -7   2   15.50    1.09
  -2  -7   1    9.02    0.85
  -2  -7   1   10.20    0.70
  -2  -7   1    9.33    0.44
  -2  -7   0    7.07    0.47
  -2  -7   0    6.63    0.31
  -2  -7   0    7.02    0.49
  -2  -7  -1   16.28    1.13
  -2  -7  -1   15.02    0.43
  -2  -7  -2   11.46    0.62
  -2  -7  -3    5.32    0.47
  -2  -7  -4    4.50    0.81
  -2  -7  -5    0.88    0.62
  -2  -7  -6    1.19    0.36
  -2  -7  -7    0.80    0.65
   2   7   8    5.83    0.48
  -2  -7  -8    5.97    0.90
   2   7   9    6.56    0.88
  -2  -7  -9    7.19    0.59
   2   7  10    0.54    0.27
   2   7  10    1.63    0.58
   2   7  10    0.69    0.09
  -2  -7 -10    1.60    0.69
   2   7  11    0.41    0.30
   2   7  11    0.33    0.38
   2   7  11    0.10    0.17
  -2  -7 -11    0.44    0.63
   2   7  12    4.01    0.43
   2   7  12    2.39    0.23
   2   7  12    4.48    0.47
  -2  -7 -12    5.43    0.52
   2   7  13    1.91    0.36
   2   7  13    0.90    0.13
   2   7  13    2.23    0.28
  -2  -7 -13    2.21    0.82
   2   7  14    3.57    0.75
   2   7  14    3.18    0.63
  -2  -7 -14    3.14    0.55
   2   7  15    0.22    0.54
   2   7  15    0.14    0.13
   2   7  15    0.58    0.59
   2   7  16    1.15    0.39
   2   7  16   -0.05    0.15
   2   7  17    1.40    0.58
   2   7  17    1.19    0.40
   2   7  17   -0.12    0.16
  -2  -8  12    1.42    0.84
  -2  -8  11    1.67    0.80
  -2  -8  10    0.11    0.59
  -2  -8   9    1.09    0.63
  -2  -8   8    0.37    0.89
  -2  -8   7    3.42    0.63
  -2  -8   6    1.25    0.50
  -2  -8   5    6.68    0.47
  -2  -8   5    6.39    0.65
  -2  -8   4    5.03    0.43
  -2  -8   4    6.53    0.95
  -2  -8   3    9.97    0.85
  -2  -8   3    8.91    0.56
  -2  -8   2    2.23    0.17
  -2  -8   2    2.70    0.36
  -2  -8   2    3.55    0.55
  -2  -8   1    3.78    0.74
  -2  -8   1    3.40    0.36
  -2  -8   1    4.07    0.69
  -2  -8   0    0.33    0.13
  -2  -8   0    0.22    0.22
  -2  -8   0    0.14    0.30
  -2  -8  -1    0.19    0.55
  -2  -8  -2    5.83    0.52
  -2  -8  -3    9.26    0.60
  -2  -8  -4    2.28    0.74
  -2  -8  -5    0.50    0.34
  -2  -8  -6    4.60    0.89
  -2  -8  -7    1.60    0.74
  -2  -8  -8    1.65    0.41
  -2  -8  -9    0.40    0.64
  -2  -8 -10    0.29    0.38
  -2  -8 -11    0.57    0.40
   2   8  12   -0.05    0.30
  -2  -8 -12    0.42    0.63
   2   8  13    0.02    0.30
  -2  -8 -13    0.02    0.36
   2   8  14    3.42    0.49
  -2  -8 -14    5.74    1.09
   2   8  15    2.05    0.46
  -2  -8 -15    3.34    0.57
   2   8  16    1.11    0.40
  -2  -9  10    0.85    0.64
  -2  -9   9    1.77    0.64
  -2  -9   8    0.53    0.93
  -2  -9   7    5.45    0.44
  -2  -9   7    3.82    1.19
  -2  -9   6    2.36    0.38
  -2  -9   6    0.60    0.87
  -2  -9   5   -0.30    0.54
  -2  -9   5   -0.44    0.37
  -2  -9   4    0.16    0.53
  -2  -9   4    0.25    0.51
  -2  -9   3    0.87    0.34
  -2  -9   3    0.44    0.55
  -2  -9   3    0.76    0.15
  -2  -9   2    4.03    0.79
  -2  -9   2    4.14    0.59
  -2  -9   2    4.22    0.29
  -2  -9   1    9.75    0.59
  -2  -9   1    6.54    0.46
  -2  -9   1    7.17    0.28
  -2  -9   0    0.94    0.69
  -2  -9  -1    3.15    0.48
  -2  -9  -2    1.45    0.73
  -2  -9  -3   -0.35    0.35
  -2  -9  -4   -0.25    0.64
  -2  -9  -5    8.59    0.65
  -2  -9  -6    2.36    0.89
  -2  -9  -7    9.62    0.72
  -2  -9  -8    6.23    1.08
  -2  -9  -9    6.78    0.64
  -2  -9 -10    3.45    0.54
  -2  -9 -11    0.49    0.75
  -2  -9 -12    0.81    0.44
  -2  -9 -13    0.35    0.80
  -2  -9 -14    0.71    0.47
  -2 -10   7    0.02    0.40
  -2 -10   6    0.13    0.68
  -2 -10   5    0.21    0.17
  -2 -10   5    2.59    0.37
  -2 -10   4    0.22    0.34
  -2 -10   3    0.50    0.68
  -2 -10   2    1.74    0.44
  -2 -10   1    4.74    0.98
  -2 -10   0    0.58    0.71
  -2 -10  -1   10.29    0.74
  -2 -10  -2    2.53    0.88
  -2 -10  -3    0.92    0.42
  -2 -10  -4    0.33    0.70
  -2 -10  -5    4.14    0.57
  -2 -10  -6    0.47    0.77
  -2 -10  -7    1.16    0.47
  -2 -10  -9    1.34    0.51
  -2 -10 -10    1.88    0.98
  -2 -10 -11    0.05    0.43
  -2 -10 -12   -0.02    0.42
  -2 -11   0    1.86    0.52
  -2 -11  -1    2.27    0.99
  -2 -11  -2    0.60    0.44
  -2 -11  -3    1.31    0.50
  -2 -11  -4    1.65    0.95
  -2 -11  -5    1.19    0.51
  -2 -11  -6   -0.36    0.83
  -2 -11  -7    1.09    0.53
  -2 -11  -8    0.12    0.81
   3  -8  -7    2.37    0.42
   3  -8  -6    2.33    0.42
   3  -8  -5    1.19    0.70
   3  -8  -4    4.47    0.49
  -3   8   4    2.58    0.47
   3  -8  -3    3.21    0.44
   3  -8  -3    2.50    0.24
  -3   8   3    1.57    0.86
   3  -8  -2    0.50    0.62
   3  -8  -2    0.48    0.33
  -3   8   2    0.65    0.69
   3  -8  -1    0.07    0.34
   3  -8  -1    0.48    0.34
  -3   8   1    0.15    0.64
   3  -8   0    1.41    0.47
  -3   8   0    3.79    0.54
   3  -8   1    1.08    0.25
  -3   8  -1    0.76    0.91
   3  -8   2    0.70    0.51
  -3   8  -2    1.44    0.92
   3  -8   3    0.59    0.55
  -3   8  -3    0.80    0.53
   3  -8   4    1.21    0.37
  -3   8  -4   -0.01    1.02
   3  -8   5    0.67    0.38
  -3   8  -5   -0.39    0.57
   3  -8   6   -0.98    0.84
   3  -8   7    2.37    1.09
  -3   8  -7    3.82    0.88
  -3   8  -8    0.53    1.23
  -3   7  10   -0.19    0.50
  -3   7  10   -0.13    0.28
   3  -7  -9    0.13    0.39
  -3   7   9   -0.12    0.42
  -3   7   9    0.18    0.51
   3  -7  -8    0.72    0.46
  -3   7   8    0.39    0.56
   3  -7  -7    0.30    0.27
  -3   7   7    0.15    0.53
   3  -7  -6    0.56    0.28
  -3   7   6    0.10    0.32
   3  -7  -5    2.14    0.38
  -3   7   5    2.19    0.41
   3  -7  -4    6.25    0.33
   3  -7  -4    6.54    0.81
  -3   7   4    7.08    0.56
   3  -7  -3    0.31    0.49
   3  -7  -3    0.00    0.19
  -3   7   3    0.15    0.64
   3  -7  -2   14.00    0.68
   3  -7  -2   12.88    0.82
  -3   7   2   11.57    1.38
   3  -7  -1    0.86    0.42
  -3   7   1    0.29    0.79
   3  -7   0    1.28    0.48
  -3   7   0    1.45    0.77
   3  -7   1    3.03    0.36
  -3   7  -1    1.92    0.55
   3  -7   2    1.62    0.34
  -3   7  -2    1.20    0.53
   3  -7   3    0.19    0.32
  -3   7  -3    0.87    0.87
   3  -7   4    0.45    0.38
  -3   7  -4    0.08    0.91
   3  -7   5    4.53    0.63
  -3   7  -5    6.25    0.82
   3  -7   6    1.54    0.97
  -3   7  -6    1.03    1.10
   3  -7   7    1.49    1.04
  -3   7  -7    1.91    0.73
   3  -7   8    0.58    0.64
  -3   7  -8    2.45    1.28
   3  -7   9    0.80    1.18
  -3   7  -9    0.70    0.75
   3  -7  10    1.11    0.76
  -3   7 -10    0.56    1.31
   3  -7  11    1.00    0.80
  -3   7 -11    0.62    0.81
   3  -6 -12    1.39    0.38
  -3   6  12    0.92    0.36
  -3   6  12    0.49    0.79
   3  -6 -11    2.39    0.44
  -3   6  11    1.65    0.76
  -3   6  11    1.64    0.71
   3  -6 -10    0.81    0.38
  -3   6  10    0.75    0.34
  -3   6  10    0.92    0.34
   3  -6  -9    0.23    0.38
  -3   6   9    0.45    0.30
  -3   6   9    0.41    0.57
   3  -6  -8    3.58    0.52
  -3   6   8    2.85    0.76
   3  -6  -7    0.08    0.36
  -3   6   7   -0.05    0.54
   3  -6  -6   -0.08    0.42
  -3   6   6   -0.13    0.33
   3  -6  -5    0.24    0.25
  -3   6   5    0.08    0.36
   3  -6  -4    1.71    0.30
   3  -6  -4    1.29    0.45
  -3   6   4    0.84    0.79
   3  -6  -3    0.94    0.29
   3  -6  -3    0.60    0.46
  -3   6   3    1.23    0.43
   3  -6  -2    0.36    0.42
  -3   6   2    0.89    0.78
   3  -6  -1    8.11    0.44
  -3   6   1    7.52    1.35
   3  -6   0   22.80    1.31
  -3   6   0   19.22    1.97
   3  -6   1    9.09    0.98
  -3   6  -1    7.26    1.45
   3  -6   2    4.43    0.52
  -3   6  -2    6.04    1.12
   3  -6   3    1.33    0.45
  -3   6  -3    1.34    0.92
   3  -6   4    8.20    0.75
  -3   6  -4    9.64    0.88
   3  -6   5    2.37    1.05
  -3   6  -5    1.85    0.67
   3  -6   6   16.27    1.99
  -3   6  -6   15.76    2.01
   3  -6   7    2.59    0.71
  -3   6  -7    2.38    0.75
   3  -6   8   -0.04    1.12
  -3   6  -8   -0.61    1.09
   3  -6   9    0.05    0.58
  -3   6  -9   -0.25    1.02
   3  -6  10    0.20    1.17
  -3   6 -10   -0.11    0.65
   3  -6  11    0.68    0.81
  -3   6 -11    1.08    1.43
   3  -6  12    0.78    0.87
  -3   6 -12    0.85    0.81
   3  -6  13    0.01    1.53
  -3   6 -13   -0.89    1.42
   3  -5 -14    0.20    0.17
  -3   5  14    0.87    0.36
   3  -5 -13    0.90    0.34
  -3   5  13    1.25    0.51
  -3   5  13    0.80    0.38
   3  -5 -12    0.12    0.28
  -3   5  12    0.41    0.39
  -3   5  12    0.27    0.57
   3  -5 -11    0.31    0.30
  -3   5  11    0.38    0.58
  -3   5  11    0.72    0.61
   3  -5 -10    2.77    0.38
  -3   5  10    2.87    0.75
  -3   5  10    2.21    0.73
   3  -5  -9    9.23    0.59
  -3   5   9    9.46    0.62
   3  -5  -8    4.93    0.31
  -3   5   8    6.48    0.89
   3  -5  -7    2.02    0.24
  -3   5   7    0.88    0.76
   3  -5  -6    1.41    0.41
  -3   5   6    0.98    0.41
   3  -5  -5    1.29    0.42
   3  -5  -5    0.25    0.26
  -3   5   5    1.65    0.41
   3  -5  -4    6.17    0.62
   3  -5  -4    5.23    0.64
  -3   5   4    4.92    0.63
   3  -5  -3   11.53    0.54
  -3   5   3   12.25    0.86
   3  -5  -2   17.47    1.11
  -3   5   2   18.24    1.07
   3  -5  -1    0.53    0.56
  -3   5   1    0.84    0.51
   3  -5   0   50.30    1.65
  -3   5   0   49.88    2.96
   3  -5   1    1.61    0.76
  -3   5  -1    1.90    1.02
   3  -5   2    0.17    0.69
  -3   5  -2    0.16    0.81
   3  -5   3    2.95    0.98
  -3   5  -3    1.28    0.60
   3  -5   4    7.62    1.47
  -3   5  -4    8.96    0.86
   3  -5   5    6.38    1.37
  -3   5  -5    4.99    0.81
   3  -5   6   10.22    1.02
  -3   5  -6   10.86    1.80
   3  -5   7   15.00    1.30
  -3   5  -7   16.03    2.05
   3  -5   8    8.08    1.74
  -3   5  -8    5.61    0.95
   3  -5   9    1.52    0.81
  -3   5  -9    1.57    1.32
   3  -5  10    1.29    1.37
  -3   5 -10    0.37    1.25
   3  -5  11    1.87    1.85
  -3   5 -11    3.42    0.97
   3  -5  12    1.90    0.94
  -3   5 -12    0.67    1.56
   3  -5  13    8.74    1.39
  -3   5 -13    6.99    1.24
   3  -5  14    0.71    1.59
  -3   5 -14   -1.14    1.41
   3  -5  15    0.67    1.90
  -3   5 -15    1.15    0.90
  -3   4  15    4.08    0.73
  -3   4  15    0.45    0.84
  -3   4  14    1.62    1.07
  -3   4  14    1.73    0.78
  -3   4  13   -0.29    0.85
  -3   4  13    0.44    0.61
   3  -4 -12    1.27    0.31
  -3   4  12    1.16    0.51
  -3   4  12    1.65    0.40
   3  -4 -11    2.56    0.33
  -3   4  11    3.25    0.50
  -3   4  11    3.48    0.80
   3  -4 -10    2.98    0.21
  -3   4  10    2.87    0.82
  -3   4  10    2.65    0.82
   3  -4  -9   19.91    0.77
  -3   4   9   21.54    0.94
   3  -4  -8   24.91    0.93
  -3   4   8   29.69    1.73
   3  -4  -7   12.38    0.63
  -3   4   7   12.04    1.23
   3  -4  -6   10.60    0.39
  -3   4   6   10.47    1.26
   3  -4  -5   13.76    0.74
  -3   4   5   11.91    0.85
   3  -4  -4   25.07    1.04
   3  -4  -4   23.17    1.30
  -3   4   4   23.24    1.19
   3  -4  -3    4.76    0.42
  -3   4   3    5.61    1.21
   3  -4  -2    2.88    0.68
  -3   4   2    3.02    1.16
   3  -4  -1   19.69    0.83
  -3   4   1   23.85    2.22
   3  -4   0    7.21    1.03
  -3   4   0    8.17    1.64
   3  -4   1    0.41    0.79
  -3   4  -1    1.08    0.58
   3  -4   2   14.36    0.96
  -3   4  -2   15.88    1.18
   3  -4   3   18.35    1.16
  -3   4  -3   21.17    1.31
   3  -4   4   12.14    1.02
  -3   4  -4   11.46    1.06
   3  -4   5    2.08    0.73
  -3   4  -5    2.32    0.66
   3  -4   6   16.50    1.41
  -3   4  -6   18.51    1.26
   3  -4   7    1.54    1.44
  -3   4  -7    2.53    1.32
   3  -4   8    9.52    1.23
  -3   4  -8   12.66    1.84
   3  -4   9    7.42    2.24
  -3   4  -9    9.09    1.08
   3  -4  10   30.07    2.10
  -3   4 -10   28.99    3.12
   3  -4  11   29.08    3.45
  -3   4 -11   29.05    3.13
   3  -4  12   10.73    2.81
  -3   4 -12   12.43    1.43
   3  -4  13    6.04    1.23
  -3   4 -13    2.68    1.85
   3  -4  14    3.73    1.16
  -3   4 -14    1.62    1.00
   3  -4  15    0.67    1.01
  -3   4 -15    0.62    1.46
   3  -4  16    1.29    1.21
  -3   4 -16    1.85    0.99
  -3   3  16   -0.69    1.25
  -3   3  16    0.99    0.45
  -3   3  15    2.40    0.53
  -3   3  15    4.67    0.84
  -3   3  14    0.28    0.39
  -3   3  14    1.07    0.58
  -3   3  13    3.78    0.91
  -3   3  13    3.51    1.30
  -3   3  12    6.91    0.73
  -3   3  12    4.65    0.99
   3  -3 -11   16.41    0.43
  -3   3  11   17.45    0.84
  -3   3  11   16.41    0.96
   3  -3 -10   23.73    0.77
  -3   3  10   24.42    1.71
  -3   3  10   24.92    1.03
   3  -3  -9   19.65    0.68
  -3   3   9   22.07    1.52
  -3   3   8    7.55    1.09
   3  -3  -7    5.27    0.24
  -3   3   7    5.95    0.58
   3  -3  -6    2.62    0.34
  -3   3   6    3.14    0.92
   3  -3  -5   11.96    0.58
  -3   3   5   12.55    1.39
   3  -3  -4   48.72    1.18
   3  -3  -4   48.70    2.11
  -3   3   4   51.57    2.87
   3  -3  -3   32.60    1.10
  -3   3   3   36.59    2.54
   3  -3  -2   20.72    1.32
  -3   3   2   19.17    2.10
   3  -3  -1   20.26    0.86
  -3   3   1   21.83    1.30
   3  -3   0   21.05    1.53
  -3   3   0   18.20    2.18
   3  -3   1    0.41    0.41
  -3   3  -1   -0.05    1.00
  -3   3  -1    0.09    1.09
   3  -3   2   50.95    1.98
  -3   3  -2   53.13    2.33
   3  -3   3   40.99    2.84
  -3   3  -3   36.62    1.95
   3  -3   4   71.26    4.65
  -3   3  -4   72.59    3.14
   3  -3   5   46.46    3.74
  -3   3  -5   41.41    2.08
   3  -3   6   43.07    3.71
  -3   3  -6   44.58    2.11
   3  -3   7   16.13    1.55
  -3   3  -7   20.09    1.36
   3  -3   8    6.12    2.11
  -3   3  -8    5.95    0.93
   3  -3   9    1.48    0.88
  -3   3  -9    1.57    1.32
   3  -3  10    0.89    1.68
  -3   3 -10    1.29    1.22
   3  -3  11   35.86    2.44
  -3   3 -11   37.23    2.20
   3  -3  12   11.48    1.57
  -3   3 -12   13.12    2.40
   3  -3  13   11.23    2.70
  -3   3 -13   12.94    1.47
   3  -3  14    4.99    2.16
  -3   3 -14    4.74    1.12
   3  -3  15   13.21    3.42
  -3   3 -15   14.68    2.72
   3  -3  16    1.46    2.61
  -3   3 -16    3.96    1.12
   3  -3  17    1.19    2.25
  -3   3 -17    0.47    1.63
  -3   2  16    5.06    0.70
  -3   2  16    5.78    1.81
  -3   2  15    4.78    0.64
  -3   2  15    5.49    0.99
  -3   2  14   -0.27    1.02
  -3   2  14    0.27    0.40
  -3   2  13    8.92    1.64
  -3   2  13    7.12    1.17
  -3   2  12    0.63    0.52
  -3   2  12    0.45    0.73
  -3   2  11    2.75    0.84
  -3   2  11    2.31    0.95
  -3   2  10   12.96    1.39
  -3   2  10   13.83    0.80
   3  -2  -9    3.80    0.26
  -3   2   9    4.11    0.92
   3  -2  -8    0.12    0.19
  -3   2   8    1.86    0.38
  -3   2   7    8.07    1.12
   3  -2  -6    5.83    0.33
  -3   2   6    8.54    0.63
   3  -2  -5   25.78    0.74
  -3   2   5   26.36    1.16
   3  -2  -4   49.56    1.32
   3  -2  -4   53.55    2.22
  -3   2   4   49.02    1.81
   3  -2  -3  156.27    4.99
  -3   2   3  159.82    5.52
   3  -2  -2   87.33    3.38
  -3   2   2   92.52    3.14
   3  -2  -1   40.91    1.33
  -3   2   1   47.26    2.71
   3  -2   0   11.51    1.16
  -3   2   0   12.26    0.96
   3  -2   1   15.82    0.86
  -3   2  -1   16.97    1.13
   3  -2   2   32.73    2.26
  -3   2  -2   37.58    2.85
   3  -2   3   27.53    2.30
  -3   2  -3   27.70    1.51
   3  -2   4    1.38    0.66
  -3   2  -4    2.06    0.69
   3  -2   5   16.62    1.30
  -3   2  -5   16.65    2.04
   3  -2   6   55.54    4.36
  -3   2  -6   59.11    3.68
   3  -2   7   65.74    4.78
  -3   2  -7   66.31    4.00
   3  -2   8   36.43    2.27
  -3   2  -8   37.35    2.91
   3  -2   9    2.47    1.91
  -3   2  -9    3.10    0.83
   3  -2  10   13.10    1.49
  -3   2 -10   13.08    1.23
   3  -2  11    4.45    1.90
  -3   2 -11    3.38    1.60
   3  -2  12    4.28    2.29
  -3   2 -12    4.40    1.69
   3  -2  13    2.67    2.42
  -3   2 -13    5.81    1.10
   3  -2  14    2.75    1.21
  -3   2 -14    3.85    1.70
   3  -2  15   22.66    2.23
  -3   2 -15   22.23    1.94
   3  -2  16    7.45    1.60
  -3   2 -16    7.53    2.14
   3  -2  17    6.18    1.62
  -3   2 -17    6.55    1.27
   3  -2  18    0.98    1.31
  -3   2 -18    2.21    0.97
  -3   1  17    0.92    0.95
  -3   1  17    1.29    1.03
  -3   1  16    1.62    0.56
  -3   1  16    0.09    1.61
  -3   1  15    5.45    0.97
  -3   1  15    3.09    0.63
  -3   1  14    6.19    1.68
  -3   1  14    6.21    0.69
  -3   1  13   16.93    1.33
  -3   1  13   18.30    1.68
  -3   1  12    1.15    0.59
  -3   1  12    1.08    0.84
  -3   1  11   29.68    2.24
  -3   1  11   36.14    2.19
  -3   1  10   15.44    0.99
  -3   1  10   18.28    0.96
  -3   1   9    3.04    0.52
  -3   1   9    3.09    0.53
  -3   1   8    4.89    0.99
   3  -1  -7   25.13    0.66
  -3   1   7   26.71    1.09
   3  -1  -6    3.80    0.18
  -3   1   6    5.08    0.94
   3  -1  -5   55.65    1.21
  -3   1   5   57.25    2.67
   3  -1  -4   95.55    2.82
   3  -1  -4   96.15    2.29
  -3   1   4   99.55    4.08
   3  -1  -3   21.15    1.30
  -3   1   3   22.16    1.61
   3  -1  -2   24.29    0.86
  -3   1   2   24.92    1.81
   3  -1  -1    0.53    0.55
  -3   1   1    0.37    0.44
   3  -1   0    0.73    0.36
  -3   1   0    1.31    0.90
   3  -1   1   34.17    2.01
  -3   1  -1   34.72    1.60
   3  -1   2   55.37    1.98
  -3   1  -2   60.65    3.50
   3  -1   3   86.47    4.38
  -3   1  -3   91.47    3.43
   3  -1   4   68.61    2.61
  -3   1  -4   67.07    3.88
   3  -1   5    0.52    0.58
  -3   1  -5    0.94    0.60
   3  -1   6    8.73    1.00
  -3   1  -6    9.58    0.97
   3  -1   7   11.43    1.19
  -3   1  -7   11.26    1.03
   3  -1   8   -0.33    1.33
  -3   1  -8    0.88    0.60
   3  -1   9    1.03    0.74
  -3   1  -9   -0.22    0.59
   3  -1  10   19.91    2.88
  -3   1 -10   21.07    1.48
   3  -1  11   61.41    5.52
  -3   1 -11   60.05    4.32
   3  -1  12    0.09    0.88
  -3   1 -12    0.96    0.72
   3  -1  13    7.76    1.44
  -3   1 -13    9.25    1.22
   3  -1  14    7.05    1.46
  -3   1 -14   10.23    2.03
   3  -1  15    3.47    1.87
  -3   1 -15    1.65    0.91
   3  -1  16   -0.18    1.72
  -3   1 -16    1.32    1.38
   3  -1  17    4.04    2.31
  -3   1 -17    4.31    1.11
   3  -1  18    5.70    2.81
  -3   1 -18    7.56    1.27
   3  -1  19    1.11    1.15
  -3   1 -19    0.08    0.87
  -3   0  17    0.93    1.64
  -3   0  17    0.50    1.02
  -3   0  16    0.05    0.88
  -3   0  16    0.27    0.80
  -3   0  15   -0.31    0.81
  -3   0  15    0.48    0.72
  -3   0  14    0.98    1.35
  -3   0  14    0.53    0.90
  -3   0  13    8.43    1.19
  -3   0  13   16.74    1.52
  -3   0  12   11.80    1.48
  -3   0  12   11.56    1.75
  -3   0  11   65.08    2.74
  -3   0  11   64.75    3.40
  -3   0  10    1.75    0.57
  -3   0  10    2.81    0.56
  -3   0   9    2.04    0.53
  -3   0   9    2.49    0.90
  -3   0   8   51.15    2.68
  -3   0   7    9.69    0.72
  -3   0   6   20.57    1.52
  -3   0   5    7.28    0.56
   3   0  -4    1.34    0.07
  -3   0   4    1.96    0.38
   3   0  -3   40.05    1.84
  -3   0   3   40.09    1.36
   3   0  -2    9.52    0.55
  -3   0   2    9.04    0.66
   3   0  -1   18.54    1.22
  -3   0   1   20.38    1.63
   3   0   0   43.43    1.99
  -3   0   0   46.24    1.68
   3   0   1    0.17    0.33
  -3   0  -1    0.51    0.46
   3   0   2   56.67    2.88
  -3   0  -2   63.29    3.43
   3   0   3    9.22    1.39
  -3   0  -3   10.15    0.92
   3   0   4    0.79    0.52
  -3   0  -4    0.43    0.56
   3   0   5  150.97    5.58
  -3   0  -5  162.58    6.04
   3   0   6   24.26    1.41
  -3   0  -6   29.39    2.48
   3   0   7   15.68    1.21
  -3   0  -7   15.68    1.12
   3   0   8    1.02    1.30
  -3   0  -8    0.44    0.57
   3   0   9    0.69    0.81
  -3   0  -9    2.10    0.67
   3   0  10    1.58    1.90
  -3   0 -10    3.46    1.33
   3   0  11    2.99    1.06
  -3   0 -11    3.94    1.41
   3   0  12   56.40    3.21
  -3   0 -12   58.81    2.81
   3   0  13    5.02    2.00
  -3   0 -13    4.53    1.00
   3   0  14    1.98    1.82
  -3   0 -14    3.35    1.52
   3   0  15   -0.70    1.59
  -3   0 -15    0.46    0.71
   3   0  16    2.01    1.99
  -3   0 -16    1.94    0.85
   3   0  17   -0.26    0.36
   3   0  17    1.24    1.59
  -3   0 -17    1.27    1.22
   3   0  18    1.57    0.46
   3   0  18    0.44    2.12
  -3   0 -18    1.06    0.86
   3   0  19    6.02    1.11
   3   0  19    1.45    2.54
  -3   0 -19    4.76    1.97
  -3  -1  17   -0.23    0.53
  -3  -1  17   -0.01    1.69
  -3  -1  16    2.85    0.66
  -3  -1  16    1.94    1.12
  -3  -1  15    1.44    0.56
  -3  -1  15    1.72    1.69
  -3  -1  14    2.11    0.57
  -3  -1  14    0.91    0.88
  -3  -1  13    0.14    1.50
  -3  -1  13    1.92    0.10
  -3  -1  13    3.12    0.56
  -3  -1  12   23.61    1.22
  -3  -1  12   24.88    1.59
  -3  -1  11   11.80    1.75
  -3  -1  11   13.44    0.89
  -3  -1  10    5.48    1.38
  -3  -1  10    5.56    0.67
  -3  -1   9  128.15    4.71
  -3  -1   9  136.29    5.95
  -3  -1   8   19.82    1.02
  -3  -1   8   20.47    1.75
  -3  -1   7    6.71    0.63
  -3  -1   6    1.07    0.74
  -3  -1   5   24.04    0.94
  -3  -1   4    1.10    0.36
   3   1  -3   34.07    1.08
  -3  -1   3   34.96    1.76
   3   1  -2   21.93    0.44
   3   1  -2   25.93    0.86
  -3  -1   2   26.54    0.95
   3   1  -1   -0.09    0.08
   3   1  -1    0.82    0.48
  -3  -1   1    0.77    0.60
   3   1   0   12.51    0.59
  -3  -1   0   13.81    0.79
   3   1   1    4.23    0.45
  -3  -1  -1    4.48    1.16
   3   1   2   10.84    0.69
  -3  -1  -2   12.36    1.52
   3   1   3    0.38    0.40
  -3  -1  -3   -0.25    0.88
   3   1   4   18.75    1.70
  -3  -1  -4   18.79    1.16
   3   1   5    2.10    1.18
  -3  -1  -5    3.30    0.69
   3   1   6   31.65    1.48
  -3  -1  -6   32.69    2.38
   3   1   7   51.92    2.20
  -3  -1  -7   55.62    3.30
   3   1   8   71.36    4.53
  -3  -1  -8   73.37    2.81
   3   1   9   34.96    1.97
  -3  -1  -9   39.39    1.78
   3   1  10   40.78    3.81
  -3  -1 -10   38.92    1.87
   3   1  11   26.90    1.82
  -3  -1 -11   25.35    2.46
   3   1  12    0.47    0.81
  -3  -1 -12    1.22    1.10
   3   1  13   34.40    3.48
  -3  -1 -13   33.23    1.97
   3   1  14    0.05    0.32
   3   1  14   -0.68    1.32
  -3  -1 -14    0.11    0.57
   3   1  15    1.59    0.43
   3   1  15    1.58    1.76
  -3  -1 -15    1.74    1.37
   3   1  16   -0.50    1.58
   3   1  16    0.50    0.69
  -3  -1 -16    0.69    0.68
   3   1  17    2.48    1.92
   3   1  17    1.74    0.75
  -3  -1 -17    1.65    1.35
   3   1  18    2.00    2.16
   3   1  18    2.70    0.47
  -3  -1 -18    5.11    0.91
   3   1  19    1.20    1.98
   3   1  19    0.90    0.75
  -3  -1 -19    1.14    1.30
   3   1  20    4.63    0.94
  -3  -1 -20    2.37    0.98
  -3  -2  17    2.28    0.69
  -3  -2  17    2.10    1.26
  -3  -2  16    0.51    0.56
  -3  -2  16    0.96    1.64
  -3  -2  15    0.46    0.55
  -3  -2  15    2.79    0.97
  -3  -2  14    0.48    0.50
  -3  -2  14    1.79    1.50
  -3  -2  13    7.32    1.06
  -3  -2  13    4.76    0.15
  -3  -2  12   14.99    0.34
  -3  -2  12   17.57    2.26
  -3  -2  11    5.73    0.84
  -3  -2  11    3.53    0.11
  -3  -2  10    0.99    0.99
  -3  -2  10    0.81    0.48
  -3  -2   9   12.98    1.64
  -3  -2   9   11.69    0.85
  -3  -2   8   23.29    1.15
  -3  -2   8   23.60    1.11
  -3  -2   7   16.51    1.44
  -3  -2   7   16.29    0.88
  -3  -2   6   15.43    1.37
  -3  -2   5   32.74    1.15
  -3  -2   4   43.06    1.36
  -3  -2   3  173.01    6.33
   3   2  -2    0.79    0.11
   3   2  -2    0.89    0.30
  -3  -2   2    0.74    0.32
   3   2  -1  164.66    4.93
   3   2  -1  167.73    4.52
  -3  -2   1  165.91    5.11
   3   2   0   19.98    0.56
   3   2   0   19.71    0.70
  -3  -2   0   20.59    0.85
   3   2   1    1.32    0.29
   3   2   1    1.19    0.31
  -3  -2  -1    1.64    0.81
   3   2   2   53.17    2.19
   3   2   2   54.25    1.58
  -3  -2  -2   54.67    2.89
   3   2   3   96.17    3.81
   3   2   3   94.43    2.40
  -3  -2  -3   96.98    4.53
   3   2   4  291.28   12.32
   3   2   4  291.14   10.90
  -3  -2  -4  299.74   11.60
   3   2   5   12.03    0.83
   3   2   5   13.91    0.94
  -3  -2  -5   14.27    1.77
   3   2   6    2.08    0.32
   3   2   6    1.80    0.94
  -3  -2  -6    1.99    0.95
   3   2   7   22.29    1.90
   3   2   7   23.81    0.83
  -3  -2  -7   24.29    1.95
   3   2   8   15.38    1.84
   3   2   8   18.74    0.74
  -3  -2  -8   18.59    1.06
   3   2   9   -0.28    0.55
   3   2   9    0.30    0.32
  -3  -2  -9    0.83    0.47
   3   2  10   38.60    2.03
   3   2  10   42.36    3.55
  -3  -2 -10   40.15    1.80
   3   2  11   30.85    1.69
   3   2  11   25.58    1.76
  -3  -2 -11   28.82    1.51
   3   2  12   25.62    1.78
   3   2  12   26.79    1.63
  -3  -2 -12   27.39    1.55
   3   2  13    4.50    1.80
   3   2  13    6.21    0.54
  -3  -2 -13    8.66    1.50
   3   2  14   10.36    2.22
   3   2  14    8.75    0.62
  -3  -2 -14   11.16    1.06
   3   2  15    3.34    1.74
   3   2  15    3.02    0.80
  -3  -2 -15    2.17    0.77
   3   2  16    8.47    2.28
   3   2  16    7.55    1.00
  -3  -2 -16    9.21    1.80
   3   2  17    7.34    0.59
   3   2  17   10.23    2.32
  -3  -2 -17    6.78    1.02
   3   2  18    4.33    0.51
   3   2  18    3.30    2.10
  -3  -2 -18    2.65    1.59
   3   2  19    1.80    1.66
   3   2  19    1.21    0.68
  -3  -2 -19   -0.37    0.64
   3   2  20   -0.02    0.35
  -3  -2 -20    0.89    1.08
  -3  -3  16    4.43    1.43
  -3  -3  15    0.30    1.68
  -3  -3  14    1.60    0.99
  -3  -3  13    1.79    0.20
  -3  -3  13    2.89    1.65
  -3  -3  12   13.05    0.41
  -3  -3  12    8.49    1.34
  -3  -3  11    6.26    0.19
  -3  -3  11    4.78    1.78
  -3  -3  10   10.91    1.08
  -3  -3   9   14.68    1.91
  -3  -3   8    3.55    0.56
  -3  -3   8    0.17    0.49
  -3  -3   7   35.03    1.45
  -3  -3   7   36.42    0.73
  -3  -3   7   36.61    1.40
  -3  -3   6   76.91    3.26
  -3  -3   6   76.81    2.37
  -3  -3   6   65.42    1.46
  -3  -3   5   96.18    2.39
  -3  -3   5   92.48    3.67
  -3  -3   4   96.76    2.86
  -3  -3   4  101.12    2.37
  -3  -3   3   63.24    1.40
  -3  -3   3   60.55    1.75
  -3  -3   2   12.21    0.57
  -3  -3   2   12.39    0.41
   3   3  -1   91.37    2.32
  -3  -3   1  103.56    2.66
  -3  -3   1   95.71    2.64
   3   3   0   27.74    0.81
   3   3   0   26.34    0.78
  -3  -3   0   27.46    0.86
  -3  -3   0   26.77    0.89
   3   3   1   32.88    1.31
   3   3   1   32.79    1.01
  -3  -3  -1   31.56    1.63
  -3  -3  -1   32.77    1.08
   3   3   2  211.09    6.92
   3   3   2  202.74    6.37
  -3  -3  -2  211.45    7.04
  -3  -3  -2  205.33    6.28
   3   3   3  148.98    4.45
  -3  -3  -3  153.76    6.11
  -3  -3  -3  159.40    4.63
   3   3   4  212.37    6.61
   3   3   4  208.93    6.94
  -3  -3  -4  216.51    9.05
   3   3   5    7.37    0.56
   3   3   5    8.58    0.75
  -3  -3  -5    8.04    1.25
   3   3   6   16.81    1.40
   3   3   6   19.33    0.67
  -3  -3  -6   19.66    1.59
   3   3   7    2.28    0.92
   3   3   7    3.30    0.60
  -3  -3  -7    2.12    0.46
   3   3   8    2.60    0.63
   3   3   8    2.01    1.01
  -3  -3  -8    1.57    0.89
   3   3   9    0.32    0.56
   3   3   9    0.00    0.94
  -3  -3  -9    0.80    0.75
   3   3  10   28.85    1.58
   3   3  10   27.76    1.46
  -3  -3 -10   29.06    2.08
   3   3  11    8.98    1.02
   3   3  11    7.54    1.76
  -3  -3 -11    9.76    1.42
   3   3  12   41.40    2.12
   3   3  12   42.19    2.09
  -3  -3 -12   42.82    2.88
   3   3  13   18.41    2.26
   3   3  13   18.49    1.38
  -3  -3 -13   19.59    1.27
   3   3  14    4.19    0.82
   3   3  14    3.21    1.46
  -3  -3 -14    3.60    0.72
   3   3  15   14.73    0.78
   3   3  15   17.43    2.43
  -3  -3 -15   17.86    1.93
   3   3  16   11.57    2.30
   3   3  16   12.36    0.72
  -3  -3 -16   10.23    1.10
   3   3  17   11.16    2.61
   3   3  17   15.75    1.31
  -3  -3 -17   14.76    2.02
   3   3  18    6.74    0.98
   3   3  18    4.86    2.12
  -3  -3 -18    7.01    0.91
   3   3  19    2.40    0.45
   3   3  19    1.08    1.81
  -3  -3 -19    0.85    1.30
   3   3  20    1.22    0.41
  -3  -3 -20    0.98    0.64
  -3  -4  16    6.78    2.66
  -3  -4  15    7.51    1.55
  -3  -4  14    1.28    1.80
  -3  -4  13    3.46    1.86
  -3  -4  12    9.56    1.36
  -3  -4  11    7.92    1.87
  -3  -4  10    5.29    0.95
  -3  -4   9    1.12    1.06
  -3  -4   8   10.71    0.96
  -3  -4   7    9.16    1.27
  -3  -4   6   28.75    0.75
  -3  -4   6   23.07    1.04
  -3  -4   5   58.65    1.46
  -3  -4   5   57.15    1.91
  -3  -4   5   60.20    1.85
  -3  -4   4  131.03    4.55
  -3  -4   4  106.45    4.23
  -3  -4   4  112.61    3.12
  -3  -4   3   16.94    0.67
  -3  -4   3   17.79    0.60
  -3  -4   2   46.05    1.25
  -3  -4   2   45.51    1.23
  -3  -4   1   48.08    1.08
  -3  -4   1   53.43    1.82
   3   4   0    4.82    0.23
  -3  -4   0    5.21    0.26
  -3  -4   0    4.99    0.34
   3   4   1    0.77    0.32
   3   4   1    0.25    0.33
  -3  -4  -1    0.38    0.18
  -3  -4  -1    0.44    0.24
   3   4   2   57.33    1.77
   3   4   2   59.87    1.48
  -3  -4  -2   62.29    2.34
  -3  -4  -2   58.30    1.95
   3   4   3  226.32    7.23
   3   4   3  233.97    7.86
  -3  -4  -3  220.63    8.53
  -3  -4  -3  222.65    8.10
   3   4   4   21.32    1.02
   3   4   4   21.25    0.94
  -3  -4  -4   20.87    0.70
  -3  -4  -4   20.12    1.37
   3   4   5    1.16    0.26
   3   4   5    0.83    0.47
  -3  -4  -5    0.68    0.56
  -3  -4  -5    0.79    0.30
   3   4   6   88.81    3.33
   3   4   6   93.14    2.56
  -3  -4  -6   94.41    3.55
  -3  -4  -6   88.82    3.36
   3   4   7   39.19    1.15
   3   4   7   39.60    1.93
  -3  -4  -7   38.46    1.29
  -3  -4  -7   37.67    1.27
   3   4   8   15.13    1.06
   3   4   8   14.43    1.38
  -3  -4  -8   13.38    1.19
   3   4   9   10.48    1.02
   3   4   9   11.57    1.40
  -3  -4  -9   12.92    1.19
   3   4  10   45.90    2.07
   3   4  10   43.23    2.73
  -3  -4 -10   43.35    2.47
   3   4  11    0.58    0.34
   3   4  11    0.77    0.48
  -3  -4 -11    0.81    0.73
   3   4  12   22.86    0.94
   3   4  12   24.32    2.25
  -3  -4 -12   24.15    1.85
   3   4  13    2.37    0.39
   3   4  13    1.84    0.63
  -3  -4 -13    1.07    0.52
   3   4  14   10.14    1.06
   3   4  14    9.62    1.00
  -3  -4 -14   12.09    1.37
   3   4  15    2.52    0.81
   3   4  15    2.88    1.30
  -3  -4 -15    4.34    0.65
   3   4  16    1.94    0.74
   3   4  16    2.02    1.26
  -3  -4 -16    2.57    0.99
   3   4  17    0.52    1.16
  -3  -4 -17    0.88    0.91
   3   4  18    5.97    0.91
   3   4  18    2.55    1.66
  -3  -4 -18    5.96    1.19
   3   4  19    2.81    0.45
   3   4  19    1.07    1.50
  -3  -4 -19    1.49    0.61
  -3  -5  15    2.67    1.21
  -3  -5  14    6.45    2.46
  -3  -5  13    5.40    1.30
  -3  -5  12   13.24    2.62
  -3  -5  11    9.79    1.26
  -3  -5  10    1.21    0.74
  -3  -5   9    0.62    1.07
  -3  -5   8    3.89    0.73
  -3  -5   7   14.23    1.72
  -3  -5   6   20.46    0.71
  -3  -5   6   22.66    1.11
  -3  -5   5    0.02    0.30
  -3  -5   5    0.13    0.59
  -3  -5   5    0.20    0.14
  -3  -5   4    2.54    0.41
  -3  -5   4    2.12    0.35
  -3  -5   4    1.90    0.36
  -3  -5   3    0.78    0.50
  -3  -5   3    1.04    0.28
  -3  -5   3    0.77    0.33
  -3  -5   2    9.77    0.77
  -3  -5   2   10.58    0.78
  -3  -5   2   10.38    0.37
  -3  -5   1   13.75    0.45
  -3  -5   1   13.65    0.50
  -3  -5   0   31.72    1.17
  -3  -5   0   31.07    1.20
  -3  -5  -1   55.33    1.85
  -3  -5  -1   54.82    1.80
   3   5   2   37.09    1.34
  -3  -5  -2   38.97    1.43
  -3  -5  -2   37.47    1.01
   3   5   3    5.49    0.62
   3   5   3    5.21    0.35
  -3  -5  -3    4.53    0.62
  -3  -5  -3    4.62    0.35
   3   5   4   19.29    1.10
   3   5   4   22.78    0.71
  -3  -5  -4   22.53    1.13
  -3  -5  -4   23.55    1.21
   3   5   5    0.35    0.25
   3   5   5    0.28    0.27
  -3  -5  -5    0.09    0.52
  -3  -5  -5    0.28    0.36
   3   5   6   21.63    0.93
   3   5   6   21.75    1.22
  -3  -5  -6   21.65    0.84
  -3  -5  -6   21.54    1.05
   3   5   7   12.43    0.85
   3   5   7   11.19    0.59
  -3  -5  -7   11.34    1.14
  -3  -5  -7   12.48    0.81
   3   5   8   29.41    1.50
   3   5   8   24.53    1.49
  -3  -5  -8   29.13    1.76
  -3  -5  -8   31.25    0.99
   3   5   9   20.41    1.32
   3   5   9   21.75    0.85
  -3  -5  -9   21.54    1.01
  -3  -5  -9   19.76    1.29
   3   5  10    9.01    0.58
   3   5  10    9.03    0.99
  -3  -5 -10    8.65    0.57
   3   5  11    2.15    0.38
   3   5  11    0.67    0.73
  -3  -5 -11    1.17    0.38
   3   5  12    1.27    0.37
   3   5  12    1.40    0.80
  -3  -5 -12    0.93    0.66
   3   5  13    8.75    0.99
   3   5  13    7.14    1.13
  -3  -5 -13    8.95    0.66
   3   5  14    5.80    0.84
   3   5  14    2.85    1.18
  -3  -5 -14    3.31    0.86
   3   5  15    0.85    1.03
   3   5  15    1.55    0.69
  -3  -5 -15    1.31    0.77
   3   5  16    0.61    0.34
   3   5  16    0.34    0.53
  -3  -5 -16   -0.08    0.66
   3   5  17    1.25    0.39
   3   5  17    0.90    0.63
  -3  -5 -17    1.23    0.81
   3   5  18    2.85    0.47
   3   5  18    1.93    0.77
  -3  -5 -18    2.89    0.95
   3   5  19    0.74    0.42
   3   5  19    0.38    0.74
  -3  -5 -19    2.45    0.52
  -3  -6  14   11.83    2.76
  -3  -6  13    3.43    1.12
  -3  -6  12    8.25    2.21
  -3  -6  11    2.57    0.95
  -3  -6  10    1.20    0.78
  -3  -6   9    0.31    1.12
  -3  -6   8    1.30    0.64
  -3  -6   7   10.91    0.36
  -3  -6   7    9.34    0.98
  -3  -6   6    6.01    0.46
  -3  -6   6    6.83    1.18
  -3  -6   5    4.32    0.26
  -3  -6   5    2.81    0.58
  -3  -6   5    3.95    0.41
  -3  -6   4    6.06    0.42
  -3  -6   4    5.12    0.51
  -3  -6   4    6.15    0.96
  -3  -6   3    1.99    0.63
  -3  -6   3    1.76    0.50
  -3  -6   3    1.50    0.24
  -3  -6   2    0.20    0.39
  -3  -6   2    0.88    0.47
  -3  -6   2    0.10    0.37
  -3  -6   1    0.58    0.37
  -3  -6   1    0.58    0.39
  -3  -6   1    0.39    0.42
  -3  -6   0   10.19    0.61
  -3  -6   0    9.98    0.63
  -3  -6   0    9.43    0.45
  -3  -6   0    9.74    0.62
  -3  -6  -1   13.91    0.92
  -3  -6  -1   12.86    0.57
  -3  -6  -1   14.23    0.72
  -3  -6  -2   30.57    1.15
  -3  -6  -2   29.72    1.43
   3   6   3   22.26    0.75
  -3  -6  -3   22.58    0.81
  -3  -6  -3   23.98    0.90
   3   6   4    0.41    0.48
  -3  -6  -4    0.57    0.28
  -3  -6  -4    0.69    0.53
   3   6   5   12.22    0.89
   3   6   5    9.76    0.28
  -3  -6  -5   10.63    0.59
  -3  -6  -5   11.06    0.57
   3   6   6    0.66    0.33
   3   6   6    1.16    0.16
  -3  -6  -6    0.63    0.36
  -3  -6  -6    0.58    0.26
   3   6   7    0.13    0.55
   3   6   7    0.33    0.21
  -3  -6  -7    0.28    0.61
  -3  -6  -7    0.31    0.25
   3   6   8    0.30    0.31
   3   6   8    0.67    0.32
  -3  -6  -8    0.56    0.29
  -3  -6  -8    0.36    0.35
   3   6   9    6.48    0.61
   3   6   9    7.33    0.55
  -3  -6  -9    6.81    0.54
  -3  -6  -9    7.13    0.62
   3   6  10    8.16    0.76
   3   6  10    7.66    0.97
  -3  -6 -10    7.28    0.65
  -3  -6 -10    7.77    1.12
   3   6  11    1.84    0.62
   3   6  11    2.35    0.75
  -3  -6 -11    3.92    0.49
  -3  -6 -11    2.46    0.54
   3   6  12    0.56    0.64
   3   6  12    3.99    0.68
   3   6  12    3.97    0.76
  -3  -6 -12    4.68    0.56
  -3  -6 -12    0.29    0.51
   3   6  13    0.18    0.56
   3   6  13    0.58    0.34
  -3  -6 -13    0.48    0.44
   3   6  14    5.76    0.52
   3   6  14    5.12    0.95
  -3  -6 -14    3.42    0.70
   3   6  15    2.75    0.50
   3   6  15    2.75    0.46
  -3  -6 -15    3.47    0.67
   3   6  16   -0.47    0.40
   3   6  16    0.27    0.33
  -3  -6 -16   -0.34    0.30
   3   6  17    1.14    0.41
   3   6  17    0.72    0.85
   3   6  18    5.69    0.58
   3   6  18    2.39    1.22
  -3  -7  13    0.20    0.79
  -3  -7  12    0.64    1.40
  -3  -7  11    0.62    1.37
  -3  -7  10    0.42    0.68
  -3  -7   9    8.39    1.72
  -3  -7   8    5.56    0.30
  -3  -7   8    3.77    1.54
  -3  -7   7    7.16    0.55
  -3  -7   7    7.93    0.89
  -3  -7   6    0.40    0.45
  -3  -7   6   -0.04    0.31
  -3  -7   6   -0.03    0.25
  -3  -7   5    4.80    0.37
  -3  -7   5    4.47    0.31
  -3  -7   5    6.77    1.12
  -3  -7   4   12.50    0.84
  -3  -7   4   12.49    0.77
  -3  -7   4   10.50    1.26
  -3  -7   3   13.15    0.49
  -3  -7   3   13.30    0.55
  -3  -7   3   12.05    1.14
  -3  -7   2    1.43    0.41
  -3  -7   2    1.76    0.52
  -3  -7   2    1.55    0.35
  -3  -7   1   25.10    0.66
  -3  -7   1   26.30    0.88
  -3  -7   1   24.35    0.84
  -3  -7   0    3.30    0.62
  -3  -7   0    3.35    0.48
  -3  -7   0    2.72    0.37
  -3  -7  -1    0.46    0.28
  -3  -7  -1    0.71    0.29
  -3  -7  -1    0.34    0.27
  -3  -7  -2    0.66    0.37
  -3  -7  -2    1.03    0.31
  -3  -7  -2    0.79    0.21
  -3  -7  -3    0.12    0.50
  -3  -7  -4    3.81    0.43
   3   7   5    0.39    0.29
  -3  -7  -5    0.07    0.58
   3   7   6    5.71    0.81
  -3  -7  -6    5.88    0.50
   3   7   7    3.11    0.40
  -3  -7  -7    2.69    0.46
   3   7   8    5.10    0.46
  -3  -7  -8    4.52    0.94
   3   7   9    5.16    0.84
   3   7   9    4.14    0.21
  -3  -7  -9    4.90    0.53
   3   7  10    4.73    0.49
   3   7  10    4.01    0.32
  -3  -7 -10    3.54    0.97
   3   7  11    3.49    0.47
   3   7  11    3.01    0.39
  -3  -7 -11    3.18    0.52
   3   7  12    0.16    0.32
   3   7  12   -0.18    0.33
  -3  -7 -12    0.19    0.40
   3   7  13    4.77    0.94
   3   7  13    5.50    0.61
  -3  -7 -13    3.94    0.63
   3   7  14    2.72    0.90
   3   7  14    4.10    0.40
   3   7  15    0.09    0.61
   3   7  15    0.06    0.52
   3   7  16   -0.35    0.33
   3   7  16    0.74    0.64
   3   7  17   -0.37    0.39
   3   7  17   -0.36    0.71
  -3  -8  11   -0.38    1.26
  -3  -8  10    0.79    0.72
  -3  -8   9    3.81    0.49
  -3  -8   9    4.33    0.86
  -3  -8   8    8.04    0.64
  -3  -8   8    8.24    0.94
  -3  -8   7    9.23    0.69
  -3  -8   7    8.80    1.48
  -3  -8   6    2.37    0.30
  -3  -8   6    2.96    0.33
  -3  -8   6    1.26    1.01
  -3  -8   5    8.48    0.42
  -3  -8   5    8.08    0.71
  -3  -8   5    6.11    1.24
  -3  -8   4    0.73    0.39
  -3  -8   4    0.70    0.72
  -3  -8   4    0.90    0.49
  -3  -8   3   -0.01    0.29
  -3  -8   3    1.04    0.53
  -3  -8   3   -0.11    0.24
  -3  -8   2    2.10    0.35
  -3  -8   2    1.81    0.58
  -3  -8   2    1.63    0.60
  -3  -8   1   13.19    0.58
  -3  -8   1   13.86    0.64
  -3  -8   1   12.39    0.83
  -3  -8   0    2.88    0.42
  -3  -8   0    2.27    0.67
  -3  -8   0    2.24    0.28
  -3  -8  -1   13.90    0.45
  -3  -8  -1   15.72    0.52
  -3  -8  -1   15.93    0.72
  -3  -8  -2    1.23    0.65
  -3  -8  -3    1.60    0.38
  -3  -8  -4    3.56    0.80
  -3  -8  -5    3.62    0.47
  -3  -8  -6    1.84    0.73
  -3  -8  -7    0.25    0.34
   3   8   8    2.73    0.43
  -3  -8  -8    2.81    0.48
   3   8   9    7.28    0.58
  -3  -8  -9    7.72    1.11
   3   8  10    3.41    0.83
  -3  -8 -10    3.80    0.56
   3   8  11    2.53    0.44
  -3  -8 -11    2.41    0.95
   3   8  12    2.72    0.47
  -3  -8 -12    4.20    0.59
   3   8  13    1.32    0.40
  -3  -8 -13    1.44    0.54
   3   8  14    1.52    0.42
  -3  -8 -14    1.56    0.56
   3   8  15    0.48    0.68
   3   8  16    3.32    0.88
  -3  -9  10    3.10    1.49
  -3  -9   9    0.04    0.30
  -3  -9   9    3.50    1.06
  -3  -9   8    0.67    0.29
  -3  -9   8    0.76    1.04
  -3  -9   7    0.19    0.24
  -3  -9   7    0.32    0.85
  -3  -9   6    2.40    0.58
  -3  -9   6    2.40    0.29
  -3  -9   6    3.31    1.02
  -3  -9   5   14.22    0.81
  -3  -9   5   12.55    1.43
  -3  -9   5   14.95    1.09
  -3  -9   4    0.83    0.20
  -3  -9   4    1.04    0.71
  -3  -9   4    1.06    0.32
  -3  -9   3    0.46    0.29
  -3  -9   3    0.35    0.53
  -3  -9   3    0.73    0.55
  -3  -9   2    0.30    0.23
  -3  -9   2   -0.11    0.45
  -3  -9   2    0.66    0.54
  -3  -9   1    3.25    0.28
  -3  -9   1    2.96    0.47
  -3  -9   1    2.46    0.42
  -3  -9   1    2.41    0.25
  -3  -9   0    0.17    0.20
  -3  -9   0   -0.27    0.55
  -3  -9   0    0.16    0.13
  -3  -9  -1   10.21    0.65
  -3  -9  -2    3.01    0.82
  -3  -9  -3   16.98    0.88
  -3  -9  -4   12.19    1.25
  -3  -9  -5    2.96    0.49
  -3  -9  -6    3.09    0.88
  -3  -9  -7    2.97    0.51
  -3  -9  -8    0.31    0.69
  -3  -9  -9    1.20    0.47
  -3  -9 -10    1.57    0.87
  -3  -9 -11    1.13    0.46
  -3  -9 -12    0.14    0.76
   3   9  13    0.12    0.36
  -3  -9 -13    0.18    0.79
   3   9  14    0.57    0.39
  -3  -9 -14   -0.01    0.52
  -3 -10   7    0.10    0.42
  -3 -10   7    0.67    0.45
  -3 -10   6    0.60    0.37
  -3 -10   6   -0.16    0.40
  -3 -10   5    0.49    0.33
  -3 -10   5    0.61    0.67
  -3 -10   4    1.81    0.20
  -3 -10   4    0.67    0.62
  -3 -10   3    1.41    0.71
  -3 -10   2    3.01    0.45
  -3 -10   1    2.41    0.79
  -3 -10   0    5.11    0.94
  -3 -10  -1    3.32    0.50
  -3 -10  -2    0.13    0.63
  -3 -10  -3    7.76    0.66
  -3 -10  -4    0.71    0.73
  -3 -10  -5    0.23    0.38
  -3 -10  -6    0.99    0.80
  -3 -10  -7    7.52    0.70
  -3 -10  -8   -0.01    0.67
  -3 -10  -9    1.25    0.51
  -3 -10 -10    0.69    0.86
  -3 -10 -11    0.63    0.48
  -3 -10 -12    0.24    0.82
  -3 -11  -1    1.02    0.45
  -3 -11  -2    0.25    0.73
  -3 -11  -3    0.74    0.45
  -3 -11  -4    0.42    0.77
  -3 -11  -5    0.24    0.42
  -3 -11  -6    1.22    0.90
  -3 -11  -7    0.07    0.75
  -3 -11  -8    0.46    0.47
  -3 -11  -9    0.49    0.92
   4  -8  -1    0.62    0.37
   4  -8   0    0.53    0.26
  -4   8   0    0.53    0.49
   4  -8   1    0.33    0.25
  -4   8  -1   -1.33    0.88
  -4   8  -2    0.98    0.99
   4  -7  -7    0.74    0.27
  -4   7   7    0.59    0.75
   4  -7  -6    2.36    0.36
  -4   7   6    1.08    0.83
   4  -7  -5    1.51    0.35
  -4   7   5    3.00    0.49
   4  -7  -4    0.13    0.46
   4  -7  -4   -0.05    0.22
  -4   7   4   -0.58    0.72
   4  -7  -3    2.08    0.62
   4  -7  -3    1.46    0.51
  -4   7   3    0.35    0.84
   4  -7  -2    0.80    0.31
   4  -7  -2    0.15    0.47
  -4   7   2   -0.06    0.46
   4  -7  -1    0.25    0.44
  -4   7   1    0.26    0.46
   4  -7   0    2.91    0.36
  -4   7   0    2.36    1.15
   4  -7   1    0.13    0.27
  -4   7  -1    0.24    0.81
   4  -7   2    0.63    0.34
  -4   7  -2    0.98    0.55
   4  -7   3    0.96    0.70
  -4   7  -3    1.89    1.10
   4  -7   4    1.73    0.81
  -4   7  -4    1.09    1.12
   4  -7   5   -0.05    0.69
  -4   7  -5    0.17    0.57
   4  -7   6    1.01    0.56
  -4   7  -6    3.77    1.29
   4  -7   7    1.17    1.06
  -4   7  -7    1.11    0.76
   4  -7   8    0.21    1.06
  -4   7  -8   -2.07    1.32
   4  -6 -10    0.13    0.28
  -4   6  10    0.00    0.59
  -4   6  10   -0.02    0.34
   4  -6  -9    0.79    0.21
  -4   6   9    0.39    0.75
   4  -6  -8    0.70    0.37
  -4   6   8    0.36    0.71
   4  -6  -7    0.99    0.40
  -4   6   7    0.50    0.43
   4  -6  -6    1.72    0.46
  -4   6   6    0.37    0.81
   4  -6  -5    0.20    0.24
  -4   6   5    0.17    0.71
   4  -6  -4    3.41    0.35
   4  -6  -4    3.78    0.36
  -4   6   4    2.54    0.61
   4  -6  -3    4.24    0.38
   4  -6  -3    3.19    0.65
  -4   6   3    2.82    1.17
   4  -6  -2    9.36    0.88
  -4   6   2   12.16    1.55
   4  -6  -1    0.41    0.51
  -4   6   1    0.08    0.82
   4  -6   0    8.78    0.95
   4  -6   0    9.20    0.97
  -4   6   0   10.76    0.94
   4  -6   1    5.56    0.96
  -4   6  -1    6.93    0.83
   4  -6   2    9.83    1.11
  -4   6  -2    7.58    1.72
   4  -6   3    0.99    0.75
  -4   6  -3    1.21    1.05
   4  -6   4    0.28    0.69
  -4   6  -4   -0.03    0.51
   4  -6   5    0.35    0.47
  -4   6  -5    0.96    0.63
   4  -6   6    0.33    0.49
  -4   6  -6    0.05    1.03
   4  -6   7    0.93    1.25
  -4   6  -7    4.79    0.88
   4  -6   8    1.62    0.74
  -4   6  -8    4.27    1.50
   4  -6   9   -0.06    1.12
  -4   6  -9   -0.52    1.23
   4  -6  10   -0.12    0.72
  -4   6 -10   -0.70    0.77
   4  -6  11    1.24    1.42
  -4   6 -11   -0.21    1.43
  -4   5  12    0.88    0.81
   4  -5 -11    1.97    0.30
  -4   5  11    0.96    0.47
  -4   5  11    1.01    0.85
   4  -5 -10    0.26    0.26
  -4   5  10   -0.09    0.75
  -4   5  10    1.31    0.42
   4  -5  -9    0.61    0.30
  -4   5   9    0.71    0.42
   4  -5  -8    2.41    0.23
  -4   5   8    1.78    0.91
   4  -5  -7    2.68    0.42
  -4   5   7    2.41    0.53
   4  -5  -6    3.23    0.46
  -4   5   6    3.72    0.59
   4  -5  -5    1.33    0.40
   4  -5  -5    0.30    0.28
  -4   5   5    1.08    0.91
   4  -5  -4   11.39    0.74
   4  -5  -4    8.57    0.89
  -4   5   4    8.10    1.45
   4  -5  -3    8.57    0.87
  -4   5   3    6.71    0.83
   4  -5  -2    4.00    0.74
  -4   5   2    3.50    0.71
   4  -5  -1   12.86    0.69
  -4   5   1   15.19    1.07
   4  -5   0    1.53    0.39
  -4   5   0    0.84    1.19
   4  -5   1    5.23    0.55
  -4   5  -1    5.49    1.59
   4  -5   2   20.49    1.01
  -4   5  -2   22.21    2.29
   4  -5   3    1.56    0.50
  -4   5  -3    2.30    1.16
   4  -5   4    4.20    0.66
  -4   5  -4    3.33    0.81
   4  -5   5    4.10    1.33
  -4   5  -5    5.36    0.87
   4  -5   6   14.07    1.90
  -4   5  -6   15.38    2.25
   4  -5   7    0.68    0.62
  -4   5  -7    0.66    1.17
   4  -5   8    2.25    1.71
  -4   5  -8    6.26    1.03
   4  -5   9    1.49    0.80
  -4   5  -9    2.77    1.50
   4  -5  10    0.21    1.44
  -4   5 -10    0.94    0.78
   4  -5  11    1.67    0.96
  -4   5 -11    2.55    0.96
   4  -5  12    0.34    0.90
  -4   5 -12    1.60    1.49
   4  -5  13    1.17    1.42
  -4   5 -13   -0.39    0.79
  -4   4  13    6.84    0.82
  -4   4  13    5.23    0.68
  -4   4  12    3.27    0.60
  -4   4  12    1.37    0.97
   4  -4 -11    2.25    0.27
  -4   4  11    2.28    0.94
  -4   4  11    1.97    0.90
   4  -4 -10    4.62    0.34
  -4   4  10    5.05    0.60
   4  -4  -9    6.13    0.37
  -4   4   9    8.03    1.17
   4  -4  -8    4.26    0.37
  -4   4   8    4.15    0.60
   4  -4  -7   17.46    0.49
  -4   4   7   18.01    1.75
   4  -4  -6    3.32    0.38
  -4   4   6    2.31    1.09
   4  -4  -5    0.59    0.30
   4  -4  -5    0.48    0.30
  -4   4   5    1.06    0.48
   4  -4  -4    4.04    0.28
   4  -4  -4    5.09    0.75
  -4   4   4    3.35    0.68
   4  -4  -3   16.05    0.75
  -4   4   3   15.71    2.01
   4  -4  -2   11.40    0.64
  -4   4   2   11.74    1.92
   4  -4  -1    0.69    0.35
  -4   4   1   -0.16    1.10
   4  -4   0   32.09    1.94
  -4   4   0   32.23    2.82
   4  -4   1    3.22    0.94
  -4   4  -1    2.22    1.35
   4  -4   2    0.17    0.78
  -4   4  -2    1.00    1.06
   4  -4   3    0.20    0.78
  -4   4  -3   -0.03    0.58
   4  -4   4    4.80    1.34
  -4   4  -4    4.41    0.92
   4  -4   5   19.18    1.30
  -4   4  -5   22.27    1.52
   4  -4   6   26.93    1.65
  -4   4  -6   30.27    2.99
   4  -4   7   47.30    4.07
  -4   4  -7   52.17    4.18
   4  -4   8   18.49    1.56
  -4   4  -8   18.39    2.49
   4  -4   9    3.11    1.79
  -4   4  -9    3.32    0.94
   4  -4  10    2.36    0.95
  -4   4 -10    2.39    1.60
   4  -4  11    0.20    1.42
  -4   4 -11    0.79    1.33
   4  -4  12    3.03    1.07
  -4   4 -12    2.35    1.02
   4  -4  13    5.93    1.31
  -4   4 -13    4.19    2.12
   4  -4  14    0.67    0.88
  -4   4 -14   -0.88    0.86
   4  -4  15    3.67    2.36
  -4   4 -15    3.66    2.08
  -4   3  14    3.25    1.39
  -4   3  14    4.29    0.66
  -4   3  13    8.52    0.96
  -4   3  13    6.89    0.75
  -4   3  12    0.55    0.46
  -4   3  12   -0.17    0.40
   4  -3 -11    2.40    0.14
  -4   3  11    7.59    1.05
  -4   3  11    8.53    1.02
   4  -3 -10    3.32    0.25
  -4   3  10    4.46    0.59
   4  -3  -9    9.86    0.26
  -4   3   9   11.56    1.36
   4  -3  -8   15.15    0.52
  -4   3   8   18.98    1.59
   4  -3  -7   12.22    0.49
  -4   3   7   12.00    1.48
   4  -3  -6    0.45    0.13
  -4   3   6    0.23    0.47
   4  -3  -5    0.07    0.22
   4  -3  -5   -0.22    0.28
  -4   3   5    0.12    0.83
   4  -3  -4    2.09    0.20
   4  -3  -4    1.96    0.40
  -4   3   4    1.58    1.16
   4  -3  -3    5.24    0.52
  -4   3   3    7.37    1.49
   4  -3  -2   14.48    0.76
  -4   3   2   15.28    1.19
   4  -3  -1   17.63    0.86
  -4   3   1   17.18    1.36
   4  -3   0   12.53    1.36
  -4   3   0   10.76    1.20
   4  -3   1   64.32    3.40
  -4   3  -1   62.07    2.96
   4  -3   2   14.42    1.78
  -4   3  -2   13.84    1.34
   4  -3   3    3.85    1.35
  -4   3  -3    3.82    0.93
   4  -3   4   10.41    1.84
  -4   3  -4   10.77    1.25
   4  -3   5    3.21    1.60
  -4   3  -5    4.55    0.96
   4  -3   6    7.62    1.69
  -4   3  -6    4.73    0.98
   4  -3   7    7.02    1.10
  -4   3  -7    8.26    1.04
   4  -3   8   34.99    3.65
  -4   3  -8   32.49    3.44
   4  -3   9   10.51    1.37
  -4   3  -9   12.64    2.12
   4  -3  10    3.56    2.15
  -4   3 -10    6.45    1.09
   4  -3  11    7.87    1.27
  -4   3 -11    5.78    1.16
   4  -3  12    5.51    1.25
  -4   3 -12    6.46    2.02
   4  -3  13    2.28    1.97
   4  -3  13    4.80    2.16
  -4   3 -13    2.85    1.06
   4  -3  14    2.94    1.16
  -4   3 -14    1.06    1.97
   4  -3  15    0.88    0.95
  -4   3 -15   -0.39    0.91
   4  -3  16    2.31    1.29
  -4   3 -16    2.04    1.07
  -4   2  15   -0.41    0.65
  -4   2  15    0.73    0.80
  -4   2  14    1.06    0.51
  -4   2  14    1.15    1.19
  -4   2  13    5.36    0.86
  -4   2  13    4.15    0.62
  -4   2  12   -0.09    0.49
  -4   2  12    0.40    0.40
  -4   2  11   12.27    1.64
  -4   2  11   12.53    1.42
  -4   2  10    0.57    0.81
   4  -2  -9    5.22    0.22
  -4   2   9    6.76    0.64
   4  -2  -8   11.03    0.34
  -4   2   8   14.35    1.48
   4  -2  -7   11.47    0.37
  -4   2   7   12.02    0.88
   4  -2  -6    0.28    0.17
  -4   2   6   -0.41    0.84
   4  -2  -5   11.42    0.69
   4  -2  -5   12.49    0.45
  -4   2   5   13.36    1.66
   4  -2  -4   15.20    1.32
  -4   2   4   14.42    1.10
   4  -2  -3   35.41    1.30
  -4   2   3   35.81    1.79
   4  -2  -2   19.95    0.95
  -4   2   2   22.05    1.42
   4  -2  -1   12.66    0.76
  -4   2   1   12.63    1.21
   4  -2   0   21.05    1.73
  -4   2   0   21.14    1.60
   4  -2   1    7.61    1.37
  -4   2  -1    8.68    1.16
   4  -2   2    6.03    1.36
  -4   2  -2    5.21    1.05
   4  -2   3   29.16    1.61
  -4   2  -3   31.07    1.95
   4  -2   4   41.14    2.04
  -4   2  -4   40.72    3.54
   4  -2   5   17.80    1.42
  -4   2  -5   17.92    2.52
   4  -2   6    1.53    1.57
  -4   2  -6    2.34    1.42
   4  -2   7    0.84    1.41
  -4   2  -7    0.92    0.74
   4  -2   8    0.16    0.77
  -4   2  -8    0.63    0.67
   4  -2   9    0.40    1.38
  -4   2  -9   -0.59    0.68
   4  -2  10    0.17    0.81
  -4   2 -10    1.75    1.38
   4  -2  11   12.40    2.81
  -4   2 -11   19.30    2.58
   4  -2  12   18.02    3.23
  -4   2 -12   17.26    1.63
   4  -2  13   15.51    1.69
  -4   2 -13   12.21    1.55
   4  -2  14    2.65    1.19
  -4   2 -14    3.79    1.88
   4  -2  15    5.89    2.44
  -4   2 -15    6.93    1.40
   4  -2  16    0.11    1.76
  -4   2 -16    1.13    1.63
   4  -2  17    1.70    2.15
  -4   2 -17    1.77    1.12
  -4   1  15    0.33    0.71
  -4   1  15    0.03    0.50
  -4   1  14    0.96    1.26
  -4   1  14    0.22    0.48
  -4   1  13    2.49    0.78
  -4   1  13    2.36    0.58
  -4   1  12    0.16    0.43
  -4   1  12    0.30    0.89
  -4   1  11    8.13    1.42
  -4   1  11    7.13    1.27
  -4   1  10    1.19    0.55
  -4   1  10    1.57    0.88
  -4   1   9   16.91    0.94
  -4   1   8    6.12    1.18
   4  -1  -7    2.92    0.11
  -4   1   7    6.47    0.62
   4  -1  -6    8.32    0.23
  -4   1   6   10.25    1.41
   4  -1  -5   17.98    0.42
  -4   1   5   18.99    1.11
   4  -1  -4    0.70    0.77
  -4   1   4    1.54    0.57
   4  -1  -3   64.77    2.85
  -4   1   3   48.89    3.58
   4  -1  -2   23.00    1.68
  -4   1   2   24.98    2.54
   4  -1  -1   18.35    0.90
  -4   1   1   20.90    2.36
   4  -1   0    7.10    0.64
  -4   1   0    7.37    0.98
   4  -1   1    0.96    0.87
  -4   1  -1    1.01    0.71
   4  -1   2    1.23    1.01
  -4   1  -2    1.32    0.78
   4  -1   3    0.35    0.52
  -4   1  -3   -0.61    1.20
   4  -1   4    6.13    0.91
  -4   1  -4    6.64    1.88
   4  -1   5   15.59    1.34
  -4   1  -5   18.51    2.79
   4  -1   6    2.70    1.70
  -4   1  -6    3.86    1.78
   4  -1   7   16.41    2.55
  -4   1  -7   14.86    2.64
   4  -1   8   25.37    1.90
  -4   1  -8   26.11    2.99
   4  -1   9    0.73    1.40
  -4   1  -9   -0.38    1.19
   4  -1  10   -0.38    0.75
  -4   1 -10    0.48    1.13
   4  -1  11    4.05    2.10
  -4   1 -11    4.13    0.99
   4  -1  12   22.34    2.01
  -4   1 -12   23.99    1.86
   4  -1  13    3.85    1.17
  -4   1 -13    4.68    1.90
   4  -1  14    4.08    2.03
  -4   1 -14    3.63    1.10
   4  -1  15    6.30    2.73
  -4   1 -15    8.97    1.44
   4  -1  16    2.35    2.45
  -4   1 -16    5.16    2.15
   4  -1  17    0.74    1.13
  -4   1 -17    1.56    1.01
   4  -1  18    1.90    1.18
  -4   1 -18   -0.60    1.69
  -4   0  16    2.42    1.07
  -4   0  15    3.76    0.74
  -4   0  15    2.66    1.77
  -4   0  14    5.02    1.01
  -4   0  14    3.70    0.72
  -4   0  13    1.21    0.71
  -4   0  13    0.99    0.55
  -4   0  12    3.24    1.56
  -4   0  12    5.67    1.25
  -4   0  11    8.53    0.92
  -4   0  11    9.29    1.43
  -4   0  10    2.44    0.59
  -4   0  10    3.65    0.65
  -4   0   9   18.74    1.03
  -4   0   8    1.72    0.95
  -4   0   7    5.92    0.68
  -4   0   6   15.10    1.61
  -4   0   5    5.98    0.70
   4   0  -4    0.45    0.08
   4   0  -4    0.60    0.38
  -4   0   4    0.47    0.50
   4   0  -3   42.92    1.50
  -4   0   3   47.38    2.91
   4   0  -2   21.28    0.94
  -4   0   2   23.69    2.18
   4   0  -1    4.36    0.92
  -4   0   1    4.68    1.41
   4   0   0    9.05    0.65
  -4   0   0   10.23    0.96
   4   0   1   20.39    0.97
  -4   0  -1   21.32    1.34
   4   0   2   91.81    4.19
  -4   0  -2   95.76    3.83
   4   0   3   25.53    2.17
  -4   0  -3   30.35    2.81
   4   0   4   41.51    3.08
  -4   0  -4   44.51    2.25
   4   0   5    5.31    0.85
  -4   0  -5    4.52    0.96
   4   0   6    6.84    1.95
  -4   0  -6    7.58    1.12
   4   0   7   21.41    2.88
  -4   0  -7   19.08    1.57
   4   0   8   29.25    1.99
  -4   0  -8   33.05    2.91
   4   0   9    1.39    0.81
  -4   0  -9    0.38    0.70
   4   0  10   10.10    2.35
  -4   0 -10   11.10    1.20
   4   0  11    3.85    1.18
  -4   0 -11    6.36    1.03
   4   0  12    0.18    0.86
  -4   0 -12    1.29    0.76
   4   0  13   12.98    2.77
  -4   0 -13   20.07    2.62
   4   0  14    3.19    2.01
  -4   0 -14    2.31    0.95
   4   0  15    3.23    1.17
  -4   0 -15    4.23    1.11
   4   0  16    3.95    1.22
  -4   0 -16    4.34    2.07
   4   0  17    2.38    1.10
  -4   0 -17    1.15    1.00
   4   0  18    1.17    1.00
   4   0  18   -0.03    0.46
  -4   0 -18    1.83    1.43
   4   0  19    1.26    0.54
  -4   0 -19    0.74    0.97
  -4  -1  16   -0.44    1.61
  -4  -1  15    9.37    1.58
  -4  -1  15    5.90    1.32
  -4  -1  14    6.55    1.21
  -4  -1  14    7.28    1.51
  -4  -1  13    6.32    1.95
  -4  -1  13    5.53    1.37
  -4  -1  12   20.04    1.49
  -4  -1  12   18.41    1.99
  -4  -1  11   24.82    2.48
  -4  -1  11   30.15    1.44
  -4  -1  10   14.21    1.78
  -4  -1  10   13.87    0.97
  -4  -1   9    3.41    0.64
  -4  -1   9    2.09    0.59
  -4  -1   8    4.09    1.18
  -4  -1   7   17.77    1.04
  -4  -1   6   14.94    1.61
  -4  -1   5    0.20    0.41
  -4  -1   4   22.20    1.11
   4   1  -3   91.08    2.84
  -4  -1   3   97.45    4.49
   4   1  -2    4.86    0.88
   4   1  -2    4.27    0.20
  -4  -1   2    4.43    1.17
   4   1  -1   51.17    2.37
  -4  -1   1   56.65    3.13
   4   1   0    0.69    0.34
  -4  -1   0    0.30    0.52
   4   1   1    2.05    0.78
  -4  -1  -1    2.38    0.64
   4   1   2   22.02    1.64
  -4  -1  -2   25.52    2.27
   4   1   3   13.69    0.86
  -4  -1  -3   14.03    1.16
   4   1   4  162.96    5.77
  -4  -1  -4  165.22    6.41
   4   1   5   73.70    4.25
  -4  -1  -5   91.92    5.41
   4   1   6   52.32    3.51
  -4  -1  -6   51.09    2.49
   4   1   7   85.93    5.37
  -4  -1  -7   94.70    3.98
   4   1   8   39.69    2.28
  -4  -1  -8   44.68    2.24
   4   1   9    0.25    0.64
  -4  -1  -9   -0.12    0.55
   4   1  10   13.11    2.38
  -4  -1 -10   14.23    1.24
   4   1  11    0.29    0.70
  -4  -1 -11   -0.07    0.61
   4   1  12    8.48    1.22
  -4  -1 -12    8.72    1.08
   4   1  13    2.11    1.65
  -4  -1 -13    3.57    1.53
   4   1  14    7.78    2.40
  -4  -1 -14    8.53    1.98
   4   1  15    8.33    1.27
  -4  -1 -15    7.02    1.22
   4   1  16    3.21    1.00
   4   1  16    1.84    0.50
  -4  -1 -16    0.78    1.56
   4   1  17    1.99    1.06
   4   1  17    2.01    0.52
  -4  -1 -17    2.09    0.95
   4   1  18    7.42    1.44
   4   1  18    8.42    1.28
  -4  -1 -18    5.98    1.23
   4   1  19    5.86    1.56
   4   1  19    7.73    0.70
  -4  -1 -19    5.67    2.27
  -4  -2  16    5.79    2.58
  -4  -2  15    2.28    0.72
  -4  -2  15    2.68    1.11
  -4  -2  14    2.84    0.69
  -4  -2  14    3.80    1.95
  -4  -2  13    3.08    1.04
  -4  -2  13    4.19    0.71
  -4  -2  12   18.73    2.42
  -4  -2  12   18.83    1.18
  -4  -2  11   12.99    1.27
  -4  -2  11   14.47    1.01
  -4  -2  10    7.66    0.91
  -4  -2  10    8.03    1.38
  -4  -2   9    4.27    1.18
  -4  -2   9    4.31    1.24
  -4  -2   8    1.95    0.59
  -4  -2   8    2.02    0.58
  -4  -2   7   49.33    1.93
  -4  -2   6   35.01    2.31
  -4  -2   5    8.87    0.73
  -4  -2   4   56.28    1.94
  -4  -2   3   62.03    2.09
   4   2  -2   55.58    2.24
   4   2  -2   45.50    0.92
  -4  -2   2   44.43    2.56
   4   2  -1   11.65    0.34
   4   2  -1   11.57    1.10
  -4  -2   1   11.78    1.39
   4   2   0   38.05    1.26
   4   2   0   45.66    1.11
  -4  -2   0   41.56    1.63
   4   2   1   27.14    0.85
   4   2   1   29.39    1.52
  -4  -2  -1   27.31    1.31
   4   2   2    5.11    0.46
   4   2   2    4.49    0.51
  -4  -2  -2    5.34    1.34
   4   2   3   23.13    0.68
   4   2   3   22.23    0.96
  -4  -2  -3   23.38    1.33
   4   2   4   86.16    4.04
   4   2   4   87.72    2.36
  -4  -2  -4   85.54    4.99
   4   2   5   39.22    1.64
   4   2   5   38.72    1.15
  -4  -2  -5   39.48    1.89
   4   2   6  170.40    6.45
  -4  -2  -6  209.08   10.31
   4   2   7   15.34    1.20
  -4  -2  -7   17.60    1.26
   4   2   8   17.25    1.29
   4   2   8   13.70    0.70
  -4  -2  -8   19.79    1.28
   4   2   9    7.34    1.87
   4   2   9    7.15    0.56
  -4  -2  -9    6.42    0.90
   4   2  10   25.45    1.66
   4   2  10   25.98    1.05
  -4  -2 -10   26.50    1.54
   4   2  11    0.83    1.33
   4   2  11    0.43    0.39
  -4  -2 -11    0.62    0.63
   4   2  12   38.43    2.21
   4   2  12   38.06    1.47
  -4  -2 -12   40.97    2.11
   4   2  13   30.62    1.98
   4   2  13   30.92    3.09
  -4  -2 -13   29.40    1.85
   4   2  14    0.37    1.50
   4   2  14    1.23    0.73
  -4  -2 -14    0.74    1.27
  -4  -2 -14    1.43    1.32
   4   2  15    2.34    0.92
   4   2  15    3.09    0.46
  -4  -2 -15    1.11    0.88
   4   2  16   -0.13    0.76
   4   2  16    0.64    0.38
  -4  -2 -16    0.01    0.69
   4   2  17   -0.24    0.72
   4   2  17   -0.01    0.64
  -4  -2 -17    0.22    1.17
   4   2  18    4.29    1.20
   4   2  18    4.29    1.02
  -4  -2 -18    5.93    1.06
   4   2  19    3.78    0.56
   4   2  19    1.84    1.19
  -4  -2 -19    2.66    1.68
  -4  -3  15    2.23    1.27
  -4  -3  15    1.35    2.05
  -4  -3  14    0.60    1.13
  -4  -3  14    2.31    1.00
  -4  -3  13    2.70    1.16
  -4  -3  13    2.58    1.82
  -4  -3  12    8.31    1.21
  -4  -3  12    8.82    1.50
  -4  -3  11    9.57    2.41
  -4  -3  11   15.71    1.03
  -4  -3  10    7.38    0.95
  -4  -3  10    5.67    0.75
  -4  -3   9   14.07    1.80
  -4  -3   9   16.92    1.00
  -4  -3   8   52.79    3.11
  -4  -3   8   52.64    3.00
  -4  -3   7    5.94    0.71
  -4  -3   7    7.68    1.27
  -4  -3   6   17.09    0.95
  -4  -3   5    8.03    1.22
  -4  -3   4   38.84    1.44
  -4  -3   3   37.60    1.37
  -4  -3   2   57.78    1.88
   4   3  -1   70.82    1.80
   4   3  -1   92.67    3.19
  -4  -3   1   76.60    2.45
   4   3   0   31.94    1.57
   4   3   0   30.54    0.85
  -4  -3   0   31.00    1.21
   4   3   1   38.65    0.85
   4   3   1   36.97    1.15
  -4  -3  -1   41.00    2.38
   4   3   2    6.26    0.28
   4   3   2    5.35    0.79
   4   3   2    5.14    0.81
  -4  -3  -2    6.98    0.68
   4   3   3    6.58    0.55
   4   3   3    5.91    0.49
  -4  -3  -3    5.62    1.35
   4   3   4   30.41    1.23
   4   3   4   31.28    1.70
  -4  -3  -4   28.22    2.31
   4   3   5    3.65    0.53
   4   3   5    4.09    0.60
  -4  -3  -5    3.40    0.68
   4   3   6    0.38    0.44
   4   3   6    0.66    0.27
  -4  -3  -6    0.05    0.92
   4   3   7    3.15    1.14
   4   3   7    3.66    0.39
  -4  -3  -7    3.40    0.70
   4   3   8    8.95    0.92
   4   3   8    7.71    0.86
  -4  -3  -8    8.03    0.87
   4   3   9   17.39    1.28
   4   3   9   17.72    1.22
  -4  -3  -9   18.17    1.78
   4   3  10   25.54    1.56
   4   3  10   25.83    2.56
  -4  -3 -10   25.70    2.21
   4   3  11    9.26    1.12
   4   3  11    8.26    1.74
  -4  -3 -11   10.12    1.59
   4   3  12   68.96    2.28
   4   3  12   71.94    3.14
  -4  -3 -12   72.73    4.29
   4   3  13   11.47    0.71
   4   3  13    9.06    1.09
  -4  -3 -13    9.86    1.11
   4   3  14   45.75    1.66
   4   3  14   43.63    3.51
  -4  -3 -14   45.99    2.40
   4   3  15   -0.02    1.41
   4   3  15    1.42    0.42
  -4  -3 -15    2.00    1.21
   4   3  16    0.46    0.69
   4   3  16    0.80    0.70
  -4  -3 -16    0.43    1.15
   4   3  17   -0.49    0.69
   4   3  17   -1.02    0.67
  -4  -3 -17    0.57    0.63
   4   3  18    1.35    0.86
   4   3  18    1.72    0.46
  -4  -3 -18   -0.30    1.38
   4   3  19    0.69    0.82
   4   3  19    0.10    0.42
  -4  -3 -19    1.01    0.67
  -4  -4  15    1.29    0.98
  -4  -4  15   -1.55    0.95
  -4  -4  14    4.10    1.35
  -4  -4  14    4.49    2.25
  -4  -4  13    0.73    1.01
  -4  -4  13    1.44    0.92
  -4  -4  12    2.39    1.13
  -4  -4  12    3.28    1.00
  -4  -4  11    6.14    1.05
  -4  -4  11    5.75    1.26
  -4  -4  10    9.06    1.88
  -4  -4  10    7.35    1.36
  -4  -4   9   10.56    0.19
  -4  -4   9   13.59    0.84
  -4  -4   9   12.94    1.07
  -4  -4   8    1.96    1.12
  -4  -4   8    1.75    0.10
  -4  -4   8    1.83    0.51
  -4  -4   7   38.50    0.79
  -4  -4   7   42.79    1.60
  -4  -4   7   40.31    1.67
  -4  -4   6    9.47    0.78
  -4  -4   6   10.37    1.35
  -4  -4   6   11.00    0.31
  -4  -4   5    2.95    0.20
  -4  -4   5    2.23    0.50
  -4  -4   4   22.40    0.60
  -4  -4   4   21.92    1.58
  -4  -4   3   14.78    0.49
  -4  -4   3   16.75    1.33
  -4  -4   2    0.95    0.25
  -4  -4   2    0.44    0.68
  -4  -4   1    3.37    0.35
  -4  -4   1    3.19    0.82
   4   4   0   50.07    1.41
   4   4   0   53.10    1.47
  -4  -4   0   51.77    1.55
  -4  -4   0   50.67    2.42
   4   4   1    1.09    0.50
   4   4   1    0.89    0.18
  -4  -4  -1    1.00    0.40
  -4  -4  -1    0.93    0.20
   4   4   2    0.39    0.25
   4   4   2    0.44    0.18
  -4  -4  -2    0.52    0.42
  -4  -4  -2    0.39    0.74
   4   4   3   27.70    0.76
   4   4   3   29.03    1.34
  -4  -4  -3   27.50    0.86
  -4  -4  -3   28.16    1.95
   4   4   4   60.36    1.57
   4   4   4   56.86    1.68
  -4  -4  -4   57.63    2.17
   4   4   5    8.39    0.75
   4   4   5    8.88    0.93
  -4  -4  -5    7.86    0.78
   4   4   6    1.24    0.30
   4   4   6    0.88    0.41
  -4  -4  -6    1.58    1.01
   4   4   7    2.81    0.38
   4   4   7    3.31    0.93
  -4  -4  -7    2.94    0.97
   4   4   8   24.67    1.41
   4   4   8   24.27    1.87
  -4  -4  -8   25.38    1.94
   4   4   9   20.21    1.35
   4   4   9   19.61    1.84
  -4  -4  -9   22.26    1.13
   4   4  10   10.30    0.87
   4   4  10   11.67    1.15
  -4  -4 -10   10.42    0.87
   4   4  11   18.33    1.98
   4   4  11   19.13    1.42
  -4  -4 -11   17.94    1.11
   4   4  12   19.78    1.99
   4   4  12   22.18    1.54
  -4  -4 -12   21.90    1.28
   4   4  13    0.66    1.04
   4   4  13    0.79    0.71
  -4  -4 -13    1.21    1.02
   4   4  14    1.25    0.58
   4   4  14    0.78    0.72
  -4  -4 -14    0.34    1.02
   4   4  15   -0.20    0.61
   4   4  15    0.48    0.93
  -4  -4 -15    0.31    0.54
   4   4  16    0.12    0.66
   4   4  16    0.59    1.14
  -4  -4 -16    0.81    0.58
   4   4  17    3.39    0.49
   4   4  17    2.06    1.51
  -4  -4 -17    1.57    1.37
   4   4  18    4.24    0.56
   4   4  18    2.86    1.73
  -4  -4 -18    4.10    0.85
   4   4  19    0.52    0.41
   4   4  19    1.41    1.40
  -4  -4 -19    0.37    1.01
  -4  -5  14    2.22    0.65
  -4  -5  14    1.85    2.00
  -4  -5  13   -0.30    0.48
  -4  -5  13    0.21    0.84
  -4  -5  12    3.41    0.62
  -4  -5  12    2.31    1.81
  -4  -5  11    5.94    1.23
  -4  -5  11    5.85    1.10
  -4  -5  10    5.18    1.07
  -4  -5  10    3.86    0.20
  -4  -5  10    4.73    1.65
  -4  -5   9    0.80    0.62
  -4  -5   9    0.15    0.79
  -4  -5   9    0.44    0.15
  -4  -5   8    2.20    1.25
  -4  -5   8    2.14    0.90
  -4  -5   8    2.44    0.21
  -4  -5   7   -0.19    0.46
  -4  -5   7   -0.05    0.36
  -4  -5   7    0.14    0.16
  -4  -5   6    1.14    0.80
  -4  -5   6    1.08    0.80
  -4  -5   6    1.48    0.23
  -4  -5   5   18.12    1.51
  -4  -5   5   19.78    0.63
  -4  -5   5   19.96    0.92
  -4  -5   4   30.07    1.20
  -4  -5   4   31.26    0.91
  -4  -5   4   30.83    1.78
  -4  -5   3    7.46    0.44
  -4  -5   3    7.14    0.53
  -4  -5   2    0.47    0.29
  -4  -5   2    0.65    0.32
  -4  -5   1   11.45    0.38
  -4  -5   1   10.71    0.60
  -4  -5   0    0.41    0.35
  -4  -5   0    0.39    0.59
   4   5   1    0.52    0.18
   4   5   1    0.39    0.22
  -4  -5  -1    0.49    0.62
  -4  -5  -1    0.44    0.21
   4   5   2    7.73    0.38
   4   5   2    7.52    0.66
  -4  -5  -2    7.38    0.68
  -4  -5  -2    8.25    1.10
   4   5   3   46.73    1.71
   4   5   3   49.07    1.33
  -4  -5  -3   46.20    1.33
  -4  -5  -3   47.27    2.47
   4   5   4   43.98    1.70
   4   5   4   41.20    1.54
  -4  -5  -4   41.36    1.29
  -4  -5  -4   41.39    2.34
   4   5   5   37.90    1.13
   4   5   5   39.32    1.55
  -4  -5  -5   35.77    1.79
  -4  -5  -5   32.78    2.09
   4   5   6    4.12    0.38
   4   5   6    4.13    0.41
  -4  -5  -6    4.47    0.50
  -4  -5  -6    3.86    0.92
   4   5   7    2.15    0.71
   4   5   7    3.33    0.37
  -4  -5  -7    2.50    0.47
  -4  -5  -7    2.91    0.46
   4   5   8    0.12    0.31
   4   5   8    0.35    0.54
  -4  -5  -8    0.28    0.56
   4   5   9   -0.49    0.33
   4   5   9    0.05    0.30
  -4  -5  -9    0.04    0.64
   4   5  10    0.68    0.36
   4   5  10    1.23    0.41
  -4  -5 -10    0.96    0.40
   4   5  11    1.34    0.38
   4   5  11    0.74    0.82
  -4  -5 -11    1.62    0.47
   4   5  12    2.91    0.46
   4   5  12    1.42    0.93
  -4  -5 -12    4.34    0.59
   4   5  13    0.44    0.34
   4   5  13   -0.17    0.41
  -4  -5 -13    0.68    0.74
   4   5  14    3.79    0.48
   4   5  14    1.46    1.00
  -4  -5 -14    2.46    1.10
   4   5  15    0.32    0.36
   4   5  15   -0.34    0.86
  -4  -5 -15    0.38    0.47
   4   5  16    1.99    0.47
   4   5  16    3.87    0.63
  -4  -5 -16    2.02    1.04
   4   5  17    0.63    0.40
   4   5  17    0.46    0.56
  -4  -5 -17    0.77    0.93
   4   5  18    2.78    0.52
   4   5  18    1.56    1.22
  -4  -5 -18    2.16    0.63
   4   5  19    0.66    0.88
  -4  -5 -19    3.82    1.09
  -4  -6  13   -0.17    0.46
  -4  -6  13    1.04    1.50
  -4  -6  12    3.28    0.61
  -4  -6  12    1.23    1.84
  -4  -6  11    2.17    0.54
  -4  -6  11    1.49    0.93
  -4  -6  10    1.55    1.50
  -4  -6  10    5.11    0.96
  -4  -6  10    2.84    0.25
  -4  -6   9    1.64    0.85
  -4  -6   9    2.00    0.25
  -4  -6   9    1.28    0.75
  -4  -6   8   -0.21    0.64
  -4  -6   8    0.10    0.20
  -4  -6   8    0.17    0.94
  -4  -6   7    3.54    0.72
  -4  -6   7    3.07    0.50
  -4  -6   7    4.39    0.20
  -4  -6   6    0.32    0.85
  -4  -6   6    0.42    0.35
  -4  -6   6    0.48    0.25
  -4  -6   5    7.46    0.71
  -4  -6   5   10.02    1.00
  -4  -6   5    8.98    0.50
  -4  -6   4    3.39    0.42
  -4  -6   4    3.96    0.40
  -4  -6   3    2.59    0.40
  -4  -6   3    2.92    0.37
  -4  -6   3    2.08    0.38
  -4  -6   2    1.06    0.30
  -4  -6   2    1.17    0.38
  -4  -6   2    1.28    0.55
  -4  -6   1   37.31    1.35
  -4  -6   1   36.38    1.13
  -4  -6   0    2.25    0.49
  -4  -6   0    1.87    0.63
  -4  -6  -1   13.27    1.05
  -4  -6  -1   12.12    0.52
   4   6   2   12.47    0.50
  -4  -6  -2   13.41    1.11
  -4  -6  -2   13.41    0.90
   4   6   3   12.09    0.51
   4   6   3   11.46    0.37
  -4  -6  -3   13.71    1.13
  -4  -6  -3   11.64    0.58
   4   6   4   12.32    0.55
   4   6   4   11.31    0.36
  -4  -6  -4   12.56    1.12
  -4  -6  -4   12.19    0.99
   4   6   5    0.68    0.51
   4   6   5    0.51    0.29
  -4  -6  -5    0.51    0.32
  -4  -6  -5    0.24    0.51
   4   6   6    0.19    0.30
   4   6   6    0.56    0.31
   4   6   6    0.72    0.30
  -4  -6  -6    0.80    0.62
  -4  -6  -6    0.13    0.47
   4   6   7    4.88    0.81
   4   6   7    4.66    0.51
  -4  -6  -7    5.68    0.52
  -4  -6  -7    4.55    0.64
   4   6   8    3.46    0.55
   4   6   8    4.39    0.46
  -4  -6  -8    4.22    1.01
  -4  -6  -8    5.69    0.73
   4   6   9    0.04    0.42
   4   6   9    0.31    0.31
  -4  -6  -9   -0.01    0.40
  -4  -6  -9    0.33    0.47
   4   6  10    0.04    0.44
   4   6  10   -0.30    0.55
  -4  -6 -10    0.32    0.38
  -4  -6 -10    0.02    0.50
   4   6  11    0.90    0.56
   4   6  11    1.60    0.68
  -4  -6 -11    0.88    0.68
   4   6  12    0.04    0.51
   4   6  12    0.28    0.61
  -4  -6 -12    0.17    0.58
   4   6  13    0.01    0.34
   4   6  13    0.33    0.36
  -4  -6 -13    0.70    0.37
   4   6  14    5.18    0.95
   4   6  14    5.95    0.57
  -4  -6 -14    5.54    0.95
   4   6  15    5.94    0.62
   4   6  15    6.21    0.62
  -4  -6 -15    7.29    1.09
   4   6  16    2.89    0.54
   4   6  16    3.57    0.51
  -4  -6 -16    1.87    0.51
   4   6  17    1.37    0.94
   4   6  17    1.80    0.85
  -4  -6 -17    1.97    0.86
   4   6  18   -0.23    0.86
   4   6  18    0.21    0.67
  -4  -6 -18    0.07    0.36
  -4  -7  12    3.70    0.61
  -4  -7  12    2.01    1.13
  -4  -7  11    2.00    0.86
  -4  -7  11    0.14    0.88
  -4  -7  10    2.52    0.88
  -4  -7  10    1.11    1.58
  -4  -7  10    2.22    0.18
  -4  -7   9    0.40    0.63
  -4  -7   9    0.04    0.23
  -4  -7   9    0.15    0.60
  -4  -7   8    1.18    0.77
  -4  -7   8    1.82    0.33
  -4  -7   8    2.50    0.72
  -4  -7   7   12.04    0.70
  -4  -7   7   12.39    0.62
  -4  -7   7   11.93    1.69
  -4  -7   6   20.71    1.30
  -4  -7   6   19.09    0.57
  -4  -7   6   18.12    1.17
  -4  -7   5   21.69    1.31
  -4  -7   5   22.33    0.92
  -4  -7   5   21.79    1.90
  -4  -7   4    1.22    0.45
  -4  -7   4    1.62    0.57
  -4  -7   4    2.27    0.41
  -4  -7   3    1.81    0.72
  -4  -7   3    2.13    0.24
  -4  -7   3    1.48    0.30
  -4  -7   2    1.69    0.62
  -4  -7   2    2.77    0.48
  -4  -7   2    3.04    0.53
  -4  -7   1    0.54    0.46
  -4  -7   1    0.40    0.23
  -4  -7   1    0.73    0.23
  -4  -7   0    3.79    0.56
  -4  -7   0    2.42    0.27
  -4  -7   0    1.45    0.54
  -4  -7  -1   28.73    0.91
  -4  -7  -1   29.06    0.96
  -4  -7  -1   28.93    1.06
  -4  -7  -2    1.00    0.49
  -4  -7  -3    7.11    0.73
  -4  -7  -3    6.05    0.47
   4   7   4    5.46    0.41
  -4  -7  -4    3.61    0.56
  -4  -7  -4    6.42    0.85
   4   7   5   12.59    0.60
  -4  -7  -5   12.84    0.69
  -4  -7  -5   12.40    0.77
   4   7   6    1.25    0.53
   4   7   6    0.18    0.16
  -4  -7  -6    0.73    0.60
  -4  -7  -6    0.40    0.28
   4   7   7    7.39    0.51
   4   7   7    6.40    0.30
  -4  -7  -7    5.85    0.56
  -4  -7  -7    6.44    0.51
   4   7   8    5.50    0.51
   4   7   8    4.64    0.30
  -4  -7  -8    4.88    0.99
  -4  -7  -8    5.51    0.51
   4   7   9   11.16    1.10
   4   7   9    9.85    0.50
  -4  -7  -9   10.88    0.74
  -4  -7  -9   11.01    0.74
   4   7  10    8.82    0.55
   4   7  10    9.27    0.64
  -4  -7 -10    9.34    0.77
  -4  -7 -10    7.80    0.67
   4   7  11    7.81    0.63
   4   7  11    9.44    0.64
  -4  -7 -11    9.05    0.75
  -4  -7 -11    8.68    0.80
   4   7  12    3.35    0.53
   4   7  12    3.23    0.50
  -4  -7 -12    3.45    0.58
   4   7  13    0.43    0.44
   4   7  13    0.14    0.66
  -4  -7 -13    0.19    0.42
   4   7  14    0.30    0.27
   4   7  14    0.29    0.67
  -4  -7 -14   -0.04    0.46
   4   7  15    0.93    0.58
   4   7  15    0.07    0.71
  -4  -7 -15    0.35    0.27
   4   7  16    0.89    0.36
   4   7  16   -0.11    0.77
  -4  -7 -16    0.39    0.53
   4   7  17   -0.11    0.59
   4   7  17   -0.47    0.65
  -4  -7 -17    0.29    0.45
  -4  -8  11    3.41    0.96
  -4  -8  11    2.26    0.98
  -4  -8  10    6.27    1.02
  -4  -8  10    2.76    1.76
  -4  -8   9   -0.12    1.28
  -4  -8   9    1.18    0.69
  -4  -8   8    0.85    0.36
  -4  -8   8    0.44    0.68
  -4  -8   8    1.28    0.36
  -4  -8   7    3.95    0.44
  -4  -8   7    3.71    0.47
  -4  -8   7    4.21    1.35
  -4  -8   6    3.76    0.67
  -4  -8   6    3.76    0.29
  -4  -8   6    2.70    1.16
  -4  -8   5    7.62    0.47
  -4  -8   5    7.33    0.39
  -4  -8   5    8.68    1.28
  -4  -8   4    6.51    0.62
  -4  -8   4    4.66    0.64
  -4  -8   4    5.27    0.59
  -4  -8   3   11.62    0.50
  -4  -8   3   11.35    0.47
  -4  -8   3   11.11    1.18
  -4  -8   2    2.79    0.54
  -4  -8   2    2.67    0.26
  -4  -8   2    1.28    0.67
  -4  -8   1    2.79    0.57
  -4  -8   1    2.62    0.42
  -4  -8   1    2.11    0.35
  -4  -8   0    0.97    0.30
  -4  -8   0    1.27    0.36
  -4  -8   0    0.61    0.46
  -4  -8  -1   12.34    0.72
  -4  -8  -1   11.53    0.69
  -4  -8  -1   11.35    0.99
  -4  -8  -2    1.28    0.30
  -4  -8  -2    1.11    0.33
  -4  -8  -2    1.09    0.36
  -4  -8  -3    4.05    0.30
  -4  -8  -3    3.43    0.36
  -4  -8  -4    2.00    0.25
  -4  -8  -4    2.20    0.32
  -4  -8  -4    3.15    0.39
  -4  -8  -5    2.30    0.74
   4   8   6   15.60    0.75
  -4  -8  -6   16.21    0.85
   4   8   7   13.26    1.12
  -4  -8  -7   11.75    1.27
   4   8   8    2.59    0.43
  -4  -8  -8    3.67    0.50
   4   8   9    5.44    0.53
  -4  -8  -9    5.18    1.09
   4   8  10   10.41    1.16
  -4  -8 -10   10.87    0.80
   4   8  11    5.51    1.00
   4   8  11    4.25    0.23
  -4  -8 -11    8.03    1.21
   4   8  12    1.09    0.23
   4   8  12    2.35    0.46
  -4  -8 -12    2.51    0.57
   4   8  13    1.76    0.46
  -4  -8 -13    0.56    0.54
   4   8  14    2.80    0.52
   4   8  15   -0.17    0.39
   4   8  16    0.01    0.38
  -4  -9   9    1.95    0.40
  -4  -9   9    1.62    1.27
  -4  -9   8    5.63    0.48
  -4  -9   8    7.28    1.49
  -4  -9   7    1.93    0.60
  -4  -9   7    2.15    1.14
  -4  -9   6   -0.02    0.42
  -4  -9   6    0.01    0.21
  -4  -9   6    0.97    0.47
  -4  -9   5    0.06    0.39
  -4  -9   5    0.09    0.39
  -4  -9   5   -0.57    0.41
  -4  -9   4    2.23    0.26
  -4  -9   4    1.50    0.48
  -4  -9   4    3.11    0.54
  -4  -9   3    3.96    0.36
  -4  -9   3    2.49    0.46
  -4  -9   3    3.38    0.81
  -4  -9   2    1.86    0.32
  -4  -9   2    0.68    0.35
  -4  -9   2    1.74    0.60
  -4  -9   1    1.25    0.63
  -4  -9   1    4.03    0.57
  -4  -9   1    1.82    0.36
  -4  -9   0   13.04    0.64
  -4  -9   0   16.62    0.73
  -4  -9   0   14.11    0.84
  -4  -9  -1   10.71    0.54
  -4  -9  -1   13.94    1.09
  -4  -9  -1   11.45    0.60
  -4  -9  -2    1.04    0.36
  -4  -9  -2    0.32    0.19
  -4  -9  -2    1.40    0.18
  -4  -9  -3   11.96    0.68
  -4  -9  -4    0.83    0.68
  -4  -9  -5    2.39    0.44
  -4  -9  -6   -0.15    0.65
  -4  -9  -7    0.26    0.39
  -4  -9  -8   -0.27    0.70
   4   9   9    4.25    0.51
  -4  -9  -9    4.26    0.59
   4   9  10    1.30    0.42
  -4  -9 -10    1.49    0.88
   4   9  11    2.45    0.83
  -4  -9 -11    1.86    0.53
   4   9  12    1.23    0.79
  -4  -9 -12    1.58    1.01
   4   9  13    1.01    0.42
  -4  -9 -13   -0.09    0.54
   4   9  14    1.72    0.47
  -4  -9 -14    0.52    0.60
  -4 -10   6    1.15    0.46
  -4 -10   6    0.49    0.51
  -4 -10   5    1.89    0.25
  -4 -10   5    0.93    0.49
  -4 -10   4    0.38    0.31
  -4 -10   4   -0.15    0.36
  -4 -10   3    0.71    0.31
  -4 -10   3    0.85    0.60
  -4 -10   3    0.43    0.30
  -4 -10   2    0.55    0.31
  -4 -10   1    0.58    0.59
  -4 -10   0    2.58    0.43
  -4 -10  -1    2.29    0.43
  -4 -10  -2    1.98    0.75
  -4 -10  -3    2.38    0.45
  -4 -10  -4    0.01    0.59
  -4 -10  -5    3.01    0.50
  -4 -10  -6    0.09    0.36
  -4 -10  -7    0.38    0.76
  -4 -10  -8   -0.23    0.42
  -4 -10  -9    0.80    0.85
  -4 -10 -10   -0.09    0.43
  -4 -10 -11   -0.36    0.86
  -4 -10 -12    0.29    0.50
  -4 -11  -4    0.39    0.73
  -4 -11  -5   -0.04    0.68
  -4 -11  -6    0.09    0.40
  -4 -11  -7    0.96    0.92
  -4 -11  -8    0.85    0.51
  -4 -11  -9    1.18    0.97
   5  -6  -6    1.88    0.27
  -5   6   6    2.22    0.59
   5  -6  -5    1.71    0.29
  -5   6   5    1.04    1.10
   5  -6  -4    0.70    0.25
   5  -6  -4    0.31    0.30
  -5   6   4    1.17    0.93
   5  -6  -3    3.31    0.58
   5  -6  -3    2.60    0.39
  -5   6   3    1.85    0.68
   5  -6  -2    4.44    0.78
  -5   6   2    2.75    1.39
   5  -6  -1    3.91    0.76
  -5   6   1    1.69    1.24
   5  -6   0    2.63    0.72
  -5   6   0    1.21    0.71
   5  -6   1   -0.40    0.58
   5  -6   1    0.02    0.60
  -5   6  -1    0.17    1.07
   5  -6   2    0.63    0.73
  -5   6  -2    1.73    1.14
   5  -6   3    0.59    0.43
  -5   6  -3    0.71    0.66
   5  -6   4    0.74    0.47
  -5   6  -4    1.36    1.28
   5  -6   5    0.04    0.93
  -5   6  -5    1.17    0.71
   5  -6   6    0.49    0.59
  -5   6  -6    3.76    0.83
   5  -6   7    0.43    0.59
  -5   6  -7    1.22    1.30
   5  -6   8   -0.08    1.28
  -5   6  -8    2.68    0.94
  -5   5   9    4.38    0.68
   5  -5  -8    0.92    0.30
  -5   5   8    0.16    0.96
   5  -5  -7    3.52    0.25
  -5   5   7    3.45    0.66
   5  -5  -6    2.13    0.23
  -5   5   6    1.86    1.15
   5  -5  -5    2.51    0.38
   5  -5  -5   -0.15    0.34
  -5   5   5    1.78    1.05
   5  -5  -4    3.18    0.46
   5  -5  -4    1.34    0.68
  -5   5   4    1.84    0.68
   5  -5  -3    0.62    0.62
  -5   5   3    1.12    1.11
   5  -5  -2    9.19    0.63
  -5   5   2   10.09    1.00
   5  -5  -1    4.44    0.49
  -5   5   1    4.51    0.83
   5  -5   0    7.88    0.62
  -5   5   0    8.16    1.88
   5  -5   1    6.31    0.61
  -5   5  -1    8.07    1.64
   5  -5   2    6.65    0.66
  -5   5  -2    7.86    1.04
   5  -5   3    0.92    0.85
  -5   5  -3    1.02    0.71
   5  -5   4    1.22    0.96
  -5   5  -4    3.46    1.48
   5  -5   5    0.07    0.45
  -5   5  -5    0.68    1.10
   5  -5   6    0.64    1.05
  -5   5  -6    0.86    0.73
   5  -5   7    1.56    1.24
  -5   5  -7    2.30    1.59
   5  -5   8    4.70    0.88
  -5   5  -8    3.39    1.05
   5  -5   9    0.78    1.64
  -5   5  -9    4.80    1.07
   5  -5  10    0.14    0.80
  -5   5 -10    4.40    1.58
   5  -5  11    0.98    1.36
  -5   5 -11   -0.02    0.84
  -5   4  11    3.74    0.72
  -5   4  10    0.78    0.97
  -5   4   9    0.59    0.54
   5  -4  -8    2.32    0.28
  -5   4   8    0.65    1.14
   5  -4  -7    3.82    0.34
  -5   4   7    2.87    1.24
   5  -4  -6    6.33    0.43
  -5   4   6    6.24    1.42
   5  -4  -5    7.74    0.50
   5  -4  -5    5.84    0.54
  -5   4   5    7.45    0.85
   5  -4  -4    0.49    0.33
   5  -4  -4    1.20    0.64
  -5   4   4    1.02    1.12
   5  -4  -3    1.80    0.73
  -5   4   3    1.53    0.69
   5  -4  -2    1.66    0.75
  -5   4   2    2.02    0.73
   5  -4  -1    1.47    0.75
  -5   4   1    1.36    1.34
   5  -4   0    0.29    0.63
  -5   4   0   -0.50    1.03
   5  -4   1    8.86    1.29
  -5   4  -1    9.83    1.93
   5  -4   2   23.56    1.19
  -5   4  -2   23.53    1.69
   5  -4   3   14.98    1.02
  -5   4  -3   16.93    1.48
   5  -4   4    7.65    0.85
  -5   4  -4    8.04    2.15
   5  -4   5    2.09    1.23
  -5   4  -5    2.22    1.48
   5  -4   6    4.96    0.84
  -5   4  -6    6.22    1.05
   5  -4   7    0.37    0.65
  -5   4  -7    1.20    0.75
   5  -4   8   11.97    1.96
  -5   4  -8    8.43    2.12
   5  -4   9    1.54    0.83
  -5   4  -9    2.86    0.96
   5  -4  10    1.13    1.35
  -5   4 -10    0.59    0.86
   5  -4  11    0.67    0.82
  -5   4 -11   -0.08    1.50
   5  -4  12    0.83    0.90
  -5   4 -12    0.51    0.91
   5  -4  13   -1.36    1.70
  -5   4 -13   -0.04    1.73
  -5   3  12    1.41    1.14
  -5   3  12    1.28    1.09
  -5   3  11    4.78    0.81
  -5   3  11    5.23    0.76
  -5   3  10    0.32    0.48
   5  -3  -9    0.99    0.15
  -5   3   9    0.52    1.02
  -5   3   8    1.17    0.56
   5  -3  -7    4.24    0.28
  -5   3   7    1.16    1.26
   5  -3  -6    0.91    0.14
  -5   3   6    0.85    0.59
   5  -3  -5    3.39    0.31
   5  -3  -5    2.34    0.47
  -5   3   5    2.87    1.32
   5  -3  -4    0.13    0.13
   5  -3  -4    0.26    0.61
  -5   3   4   -0.25    0.97
   5  -3  -3    7.29    1.08
  -5   3   3    7.83    0.96
   5  -3  -2    9.80    1.19
  -5   3   2    8.04    2.00
   5  -3  -1    7.24    1.14
  -5   3   1   10.46    2.05
   5  -3   0   12.35    1.39
  -5   3   0   15.60    2.27
  -5   3  -1    1.26    0.78
   5  -3   2   12.81    1.60
  -5   3  -2   14.23    1.36
   5  -3   3    4.48    0.69
  -5   3  -3    5.13    1.01
   5  -3   4    1.34    0.60
  -5   3  -4    2.27    1.62
   5  -3   5   11.33    1.07
  -5   3  -5   15.03    2.48
   5  -3   6   17.27    2.36
  -5   3  -6   20.81    2.66
   5  -3   7   11.00    2.16
  -5   3  -7   14.02    1.45
   5  -3   8    6.30    0.97
  -5   3  -8    3.30    1.06
   5  -3   9    2.05    1.61
  -5   3  -9    4.02    1.83
   5  -3  10    0.99    0.87
  -5   3 -10    1.62    0.88
   5  -3  11    0.45    0.82
  -5   3 -11    0.50    0.86
   5  -3  12    2.55    1.95
  -5   3 -12    2.06    1.85
   5  -3  13    1.10    0.93
  -5   3 -13    0.18    0.94
   5  -3  14    0.46    0.99
  -5   3 -14    0.57    0.95
   5  -3  15    3.25    2.46
  -5   3 -15    4.52    2.32
  -5   2  13    1.26    1.12
  -5   2  13    0.34    1.01
  -5   2  12    2.62    1.23
  -5   2  12    1.62    1.18
  -5   2  11    1.93    0.62
  -5   2  11    0.83    0.59
  -5   2  10    0.09    0.46
  -5   2   9    8.24    1.50
   5  -2  -8    0.89    0.10
  -5   2   8    1.31    0.56
   5  -2  -7    5.21    0.22
  -5   2   7    4.51    1.36
   5  -2  -6   11.77    0.37
  -5   2   6   11.43    1.04
   5  -2  -5    1.31    0.20
   5  -2  -5    0.68    0.41
  -5   2   5    0.31    1.10
   5  -2  -4    1.32    0.77
  -5   2   4    1.17    0.66
   5  -2  -3    6.28    1.12
  -5   2   3    7.87    0.98
   5  -2  -2   15.60    1.47
  -5   2   2   15.51    2.45
   5  -2  -1   11.25    1.40
  -5   2   1   14.46    2.31
   5  -2   0   11.19    1.42
   5  -2   0   11.39    1.46
  -5   2  -1   42.66    2.55
  -5   2  -2    1.38    0.88
   5  -2   3    4.67    1.45
  -5   2  -3    7.85    1.19
   5  -2   4    0.34    0.53
  -5   2  -4   -0.20    0.73
   5  -2   5   -0.53    0.58
  -5   2  -5    0.19    0.76
   5  -2   6    3.60    0.86
  -5   2  -6    4.34    1.91
   5  -2   7    3.52    1.71
  -5   2  -7    4.41    1.76
   5  -2   8   32.87    2.03
  -5   2  -8   33.92    2.24
   5  -2   9    2.46    1.79
  -5   2  -9    2.89    0.97
   5  -2  10    5.58    1.20
  -5   2 -10    7.75    1.22
   5  -2  11    2.44    1.90
  -5   2 -11    2.37    1.70
   5  -2  12    1.27    0.96
  -5   2 -12    1.50    0.95
   5  -2  13    6.25    1.34
  -5   2 -13    6.46    1.32
   5  -2  14    0.63    1.85
  -5   2 -14    2.25    1.81
   5  -2  15    1.18    1.97
  -5   2 -15    0.72    1.03
   5  -2  16    2.54    1.33
  -5   2 -16    3.11    2.26
  -5   1  13    1.38    1.27
  -5   1  13    2.31    1.18
  -5   1  12    0.13    0.62
  -5   1  12    0.94    0.55
  -5   1  11    1.14    0.62
  -5   1  11    1.03    0.54
  -5   1  10    2.84    0.61
  -5   1   9    8.29    1.51
  -5   1   8    6.72    0.82
  -5   1   7   18.45    2.00
   5  -1  -6    7.64    0.24
  -5   1   6    7.15    0.85
   5  -1  -5    6.14    0.22
  -5   1   5    6.88    1.48
   5  -1  -4    1.86    0.90
  -5   1   4    3.08    0.76
   5  -1  -3   18.23    1.63
  -5   1   3   20.93    1.48
   5  -1  -2    2.06    0.96
  -5   1   2    2.64    1.58
   5  -1  -1    8.90    1.30
  -5   1   1    9.07    2.13
   5  -1   0    1.26    0.91
  -5   1   0    1.92    1.52
   5  -1   1    1.02    0.89
  -5   1  -1    0.12    0.78
   5  -1   2   20.18    2.03
  -5   1  -2   20.70    1.80
   5  -1   3    0.35    1.05
  -5   1  -3    0.96    0.84
   5  -1   4    7.83    0.93
  -5   1  -4    7.65    1.31
   5  -1   5    9.16    1.07
  -5   1  -5    9.20    1.33
   5  -1   6    6.50    1.03
  -5   1  -6    6.75    1.26
   5  -1   7    4.47    1.86
  -5   1  -7    6.07    1.16
   5  -1   8   16.79    2.58
  -5   1  -8   18.51    1.60
   5  -1   9   14.38    1.52
  -5   1  -9   18.32    2.69
   5  -1  10   11.16    2.55
  -5   1 -10   13.63    2.32
   5  -1  11    1.70    0.91
  -5   1 -11    0.67    0.87
   5  -1  12    9.03    1.42
  -5   1 -12   10.27    1.43
   5  -1  13   10.69    2.53
  -5   1 -13    8.98    2.48
   5  -1  14    2.94    2.16
  -5   1 -14    3.30    1.13
   5  -1  15    0.92    0.95
  -5   1 -15    0.06    0.93
   5  -1  16   -0.48    1.00
  -5   1 -16   -0.28    1.73
   5  -1  17    0.99    1.25
  -5   1 -17    2.93    1.24
  -5   0  14    0.78    1.36
  -5   0  14    0.59    1.11
  -5   0  13   -0.26    1.28
  -5   0  13    0.38    0.55
  -5   0  12    4.15    0.83
  -5   0  12    3.05    0.71
  -5   0  11    3.35    1.31
  -5   0  11    2.96    0.66
  -5   0  10    7.95    1.47
  -5   0   9   12.68    1.68
  -5   0   8    9.20    0.86
  -5   0   7    7.99    1.44
  -5   0   6    3.30    0.70
  -5   0   5    0.32    1.00
   5   0  -4    8.72    0.20
   5   0  -4    8.02    0.70
  -5   0   4    8.87    0.96
   5   0  -3   17.29    0.96
  -5   0   3   18.45    1.38
   5   0  -2   27.11    1.25
  -5   0   2   30.38    3.10
   5   0  -1   53.09    1.98
  -5   0   1   66.05    4.51
   5   0   0   21.85    1.13
  -5   0   0   27.50    3.05
   5   0   1   14.63    0.93
  -5   0  -1   14.15    2.60
   5   0   2    1.25    0.54
  -5   0  -2    1.56    1.64
   5   0   3    9.56    0.94
  -5   0  -3   23.60    2.65
   5   0   4   46.02    2.11
  -5   0  -4   49.33    4.35
   5   0   5   10.97    1.13
  -5   0  -5   12.52    2.45
   5   0   6   10.90    1.17
  -5   0  -6    9.98    2.36
   5   0   7    5.78    1.91
  -5   0  -7    6.44    2.09
   5   0   8   14.59    2.50
  -5   0  -8   16.65    2.59
   5   0   9    3.85    0.99
  -5   0  -9    2.59    0.98
   5   0  10   19.02    2.78
  -5   0 -10   19.05    1.59
   5   0  11    0.95    0.82
  -5   0 -11    0.57    0.78
   5   0  12   14.55    1.57
  -5   0 -12   14.28    2.75
   5   0  13    3.94    2.25
  -5   0 -13    6.49    2.02
   5   0  14    7.21    1.25
  -5   0 -14    4.48    1.23
   5   0  15    3.25    1.16
  -5   0 -15    3.57    1.14
   5   0  16    7.36    1.41
  -5   0 -16    5.23    2.35
   5   0  17    1.33    1.92
  -5   0 -17    1.30    1.11
   5   0  18   -0.12    1.92
  -5   0 -18    1.47    1.72
  -5  -1  14    0.59    1.83
  -5  -1  14    2.57    0.74
  -5  -1  13    3.31    0.94
  -5  -1  13    2.32    0.74
  -5  -1  12    1.22    1.21
  -5  -1  12    0.71    1.09
  -5  -1  11    7.97    1.62
  -5  -1  11    4.88    1.44
  -5  -1  10   11.60    1.13
  -5  -1  10   11.39    1.68
  -5  -1   9   14.47    1.03
  -5  -1   8    1.39    0.56
  -5  -1   7    0.58    0.92
  -5  -1   6    8.67    0.82
  -5  -1   5   14.22    1.82
   5   1  -4    2.12    0.52
  -5  -1   4    4.99    1.30
   5   1  -3    7.20    0.15
   5   1  -3   10.86    1.22
  -5  -1   3   11.51    0.95
   5   1  -2   55.67    2.71
   5   1  -2   44.17    1.04
  -5  -1   2   46.99    2.25
   5   1  -1   53.92    2.85
  -5  -1   1   50.72    4.13
   5   1   0   42.45    2.54
  -5  -1   0   42.23    3.88
   5   1   1   34.46    2.41
  -5  -1  -1   37.60    3.73
   5   1   2   45.90    1.88
  -5  -1  -2   49.33    4.43
   5   1   3   27.17    1.39
  -5  -1  -3   28.57    3.61
   5   1   4   52.04    2.23
  -5  -1  -4   51.33    2.82
   5   1   5   23.48    2.61
  -5  -1  -5   25.52    1.91
   5   1   6   22.55    2.65
  -5  -1  -6   22.18    1.85
   5   1   7    0.53    1.32
  -5  -1  -7    1.55    0.89
   5   1   8    4.69    0.95
  -5  -1  -8    5.78    1.08
   5   1   9    1.33    0.82
  -5  -1  -9    1.36    0.81
   5   1  10    0.16    1.25
  -5  -1 -10    0.25    0.68
   5   1  11    1.71    0.86
  -5  -1 -11    1.37    0.82
   5   1  12   26.39    3.25
  -5  -1 -12   30.00    3.36
   5   1  13   14.78    2.79
  -5  -1 -13   13.66    2.51
   5   1  14    8.46    1.38
  -5  -1 -14    9.14    1.30
   5   1  15    9.03    1.45
  -5  -1 -15   10.56    1.41
   5   1  16   12.92    2.35
   5   1  16    5.80    0.74
  -5  -1 -16   16.57    2.31
   5   1  17    0.92    1.97
   5   1  17    3.23    2.15
   5   1  17    2.51    0.60
  -5  -1 -17    2.48    1.14
   5   1  18    0.47    1.87
   5   1  18    0.53    0.52
  -5  -1 -18    0.29    1.57
  -5  -2  14    2.66    1.17
  -5  -2  14    4.14    1.47
  -5  -2  13    1.25    1.51
  -5  -2  13    1.47    1.20
  -5  -2  12    0.65    0.80
  -5  -2  12    1.57    0.62
  -5  -2  11    4.47    0.92
  -5  -2  11    6.17    0.79
  -5  -2  10   11.91    1.90
  -5  -2  10   11.46    0.99
  -5  -2   9   17.18    1.27
  -5  -2   9   15.63    1.90
  -5  -2   8    2.26    1.09
  -5  -2   7    2.86    0.62
  -5  -2   6   37.54    2.60
  -5  -2   5   17.45    1.12
  -5  -2   4    7.64    1.51
   5   2  -3   10.65    0.73
  -5  -2   3    9.99    0.92
   5   2  -2   19.02    1.64
   5   2  -2   21.35    0.46
  -5  -2   2   19.78    1.31
   5   2  -1   18.34    0.98
   5   2  -1   19.20    0.52
  -5  -2   1   18.65    1.35
   5   2   0    5.85    0.37
   5   2   0    6.26    0.61
  -5  -2   0    7.02    0.97
   5   2   1   20.94    0.54
   5   2   1   19.86    1.01
  -5  -2  -1   22.97    1.56
   5   2   2   37.76    1.34
   5   2   2   31.30    1.35
  -5  -2  -2   34.24    2.04
   5   2   3   56.59    1.51
   5   2   3   53.45    2.05
  -5  -2  -3   56.73    2.86
   5   2   4   30.59    1.37
   5   2   4   25.04    0.83
  -5  -2  -4   34.64    3.30
   5   2   5   12.94    1.03
  -5  -2  -5   14.54    2.44
   5   2   6   10.94    1.04
  -5  -2  -6   12.33    2.48
   5   2   7   27.80    1.57
  -5  -2  -7   27.47    1.90
   5   2   8   16.57    1.28
  -5  -2  -8   17.06    1.47
   5   2   9    9.32    2.04
  -5  -2  -9    9.03    1.15
   5   2  10    1.95    0.69
   5   2  10    0.04    0.36
  -5  -2 -10    1.06    0.68
   5   2  11    0.40    1.21
   5   2  11    0.10    0.34
  -5  -2 -11    0.91    1.18
   5   2  12    7.26    1.08
   5   2  12    7.29    0.62
  -5  -2 -12    8.59    1.98
   5   2  13    1.32    1.38
   5   2  13    0.53    0.40
  -5  -2 -13   -0.05    1.25
   5   2  14   23.89    1.79
   5   2  14   23.77    1.14
  -5  -2 -14   22.54    1.80
   5   2  15    3.78    1.10
   5   2  15    6.70    1.12
  -5  -2 -15    5.47    1.12
   5   2  16    5.72    2.01
   5   2  16    5.31    1.14
  -5  -2 -16    9.94    2.10
   5   2  17    0.19    1.51
   5   2  17    0.50    0.47
  -5  -2 -17    2.15    0.92
   5   2  18    1.28    2.12
   5   2  18    3.53    0.59
  -5  -2 -18    2.37    1.06
  -5  -2 -19    0.87    1.63
  -5  -3  14    6.78    2.51
  -5  -3  14    8.04    1.06
  -5  -3  13    0.81    0.88
  -5  -3  13    0.48    0.62
  -5  -3  12    3.70    1.63
  -5  -3  12    2.80    1.34
  -5  -3  11    9.91    1.68
  -5  -3  11   11.66    2.14
  -5  -3  10   11.80    1.15
  -5  -3  10   12.81    1.72
  -5  -3   9    2.21    1.18
  -5  -3   9    1.79    0.61
  -5  -3   8    1.11    0.61
  -5  -3   8    1.66    0.56
  -5  -3   7   43.62    2.76
  -5  -3   6   13.07    0.93
  -5  -3   5    9.18    1.44
  -5  -3   4    7.77    0.77
  -5  -3   3   21.82    2.01
   5   3  -2    4.56    0.20
   5   3  -2    4.41    0.53
  -5  -3   2    4.55    1.26
   5   3  -1    8.40    0.63
   5   3  -1    7.85    0.33
  -5  -3   1    8.69    1.56
   5   3   0    4.78    0.34
   5   3   0    4.66    0.54
  -5  -3   0    6.22    0.79
   5   3   1    1.36    0.30
   5   3   1    1.05    0.41
  -5  -3  -1    0.89    1.25
   5   3   2    3.07    0.44
   5   3   2    3.32    0.48
  -5  -3  -2    3.02    1.46
   5   3   3    2.44    0.47
   5   3   3    2.31    0.90
  -5  -3  -3    1.93    1.56
   5   3   4    4.45    0.35
   5   3   4    3.90    1.08
  -5  -3  -4    4.93    0.97
   5   3   5   20.69    1.78
   5   3   5   20.18    1.12
  -5  -3  -5   19.73    1.53
   5   3   6   16.85    1.86
   5   3   6   19.21    1.18
  -5  -3  -6   18.15    2.46
   5   3   7    1.78    1.26
   5   3   7    2.60    1.32
   5   3   7    4.49    0.75
  -5  -3  -7    4.17    1.76
   5   3   8   22.29    2.24
   5   3   8   23.73    0.90
  -5  -3  -8   20.67    1.56
   5   3   9   22.75    1.40
   5   3   9   23.58    0.95
  -5  -3  -9   24.34    1.60
   5   3  10   13.48    1.12
   5   3  10   11.13    0.69
  -5  -3 -10   12.55    1.14
   5   3  11   16.66    2.07
   5   3  11   15.42    0.81
  -5  -3 -11   17.51    1.33
   5   3  12    9.83    1.07
   5   3  12   10.09    1.15
  -5  -3 -12    9.58    1.13
   5   3  13    0.71    1.11
   5   3  13    0.33    0.68
  -5  -3 -13    0.43    1.16
   5   3  14    0.12    0.66
   5   3  14    0.64    1.16
  -5  -3 -14    0.17    1.10
   5   3  15    1.75    0.75
   5   3  15    0.36    0.73
  -5  -3 -15    1.11    0.77
   5   3  16    0.00    0.35
   5   3  16    0.14    0.63
  -5  -3 -16   -0.50    0.67
   5   3  17    0.49    0.42
   5   3  17    0.27    1.27
  -5  -3 -17    0.02    1.28
   5   3  18    0.39    1.49
  -5  -3 -18    1.28    0.84
  -5  -3 -19    0.78    0.82
  -5  -4  13    0.10    1.50
  -5  -4  13    0.56    0.61
  -5  -4  12    6.78    1.32
  -5  -4  12    8.37    0.93
  -5  -4  11    8.51    1.99
  -5  -4  11    8.96    0.91
  -5  -4  10    7.93    1.10
  -5  -4  10    8.43    0.87
  -5  -4   9    5.80    0.84
  -5  -4   9    7.09    1.36
  -5  -4   8    0.76    0.96
  -5  -4   8    0.26    0.86
  -5  -4   7    1.07    0.55
  -5  -4   7    0.90    0.49
  -5  -4   6    1.40    0.90
  -5  -4   5    0.90    0.47
  -5  -4   4    1.04    0.85
  -5  -4   3    9.78    0.78
  -5  -4   2   10.98    0.83
   5   4  -1   35.09    0.73
   5   4  -1   34.26    1.24
  -5  -4   1   37.16    1.56
   5   4   0    2.59    0.81
   5   4   0    3.10    0.34
  -5  -4   0    3.80    0.66
   5   4   1    7.62    0.56
   5   4   1    7.34    0.30
  -5  -4  -1    7.83    0.87
   5   4   2    0.84    0.20
   5   4   2    0.68    0.35
  -5  -4  -2    0.54    0.59
   5   4   3   10.22    0.42
   5   4   3    9.69    0.61
  -5  -4  -3    9.58    1.77
   5   4   4    0.38    0.40
   5   4   4    0.35    0.64
  -5  -4  -4   -0.08    1.14
   5   4   5   35.74    1.06
   5   4   5   38.22    2.10
  -5  -4  -5   34.76    1.88
   5   4   6   38.28    1.75
   5   4   6   43.53    2.45
  -5  -4  -6   45.10    3.23
   5   4   7   28.12    2.21
   5   4   7   32.07    1.65
  -5  -4  -7   32.43    3.07
   5   4   8    0.35    0.97
   5   4   8    1.11    1.01
   5   4   8    1.86    0.38
  -5  -4  -8    2.17    0.67
   5   4   9    5.87    1.25
   5   4   9    5.88    0.53
  -5  -4  -9    5.87    0.81
   5   4  10    1.08    0.47
   5   4  10    0.07    0.34
  -5  -4 -10    0.75    0.54
   5   4  11    0.46    0.50
   5   4  11    0.11    0.35
  -5  -4 -11    1.28    0.54
   5   4  12    0.26    0.97
   5   4  12    0.60    0.38
  -5  -4 -12    1.78    0.61
   5   4  13    3.38    0.77
   5   4  13    4.33    0.54
  -5  -4 -13    6.17    0.82
   5   4  14    9.75    1.01
   5   4  14   10.89    0.73
  -5  -4 -14    9.53    1.12
   5   4  15   -0.41    1.05
   5   4  15   -0.24    0.39
  -5  -4 -15   -0.39    1.10
   5   4  16    0.27    1.19
   5   4  16    0.96    0.43
  -5  -4 -16    0.78    1.27
   5   4  17   -0.28    0.62
   5   4  17    0.41    0.75
  -5  -4 -17   -0.69    0.64
   5   4  18   -0.13    0.63
  -5  -4 -18    0.04    1.06
  -5  -5  13   -0.26    0.84
  -5  -5  13    0.03    1.00
  -5  -5  12    1.24    0.61
  -5  -5  12   -0.36    1.66
  -5  -5  11    0.86    0.73
  -5  -5  11   -0.06    0.50
  -5  -5  10    4.14    1.67
  -5  -5  10    3.47    0.66
  -5  -5   9    1.95    0.76
  -5  -5   9    2.08    0.57
  -5  -5   8    2.96    1.18
  -5  -5   8    3.54    1.07
  -5  -5   7   12.84    0.99
  -5  -5   7   10.71    1.43
  -5  -5   7   12.44    0.24
  -5  -5   6    0.67    0.44
  -5  -5   6    1.04    0.16
  -5  -5   6    0.44    0.51
  -5  -5   5    8.16    0.32
  -5  -5   5    9.73    1.19
  -5  -5   4    2.28    0.24
  -5  -5   4    1.91    0.48
  -5  -5   3    7.45    0.39
  -5  -5   3    7.01    0.65
  -5  -5   2    4.22    0.37
  -5  -5   2    4.53    1.01
  -5  -5   1   19.00    0.83
  -5  -5   1   22.26    1.69
   5   5   0    0.33    0.25
   5   5   0   -0.19    0.27
  -5  -5   0   -0.05    0.34
  -5  -5   0   -0.17    0.72
   5   5   1   37.66    1.27
   5   5   1   35.58    1.70
  -5  -5  -1   37.86    2.52
  -5  -5  -1   36.74    1.03
   5   5   2    4.91    0.77
   5   5   2    5.34    0.32
  -5  -5  -2    6.02    0.71
  -5  -5  -2    4.80    0.39
   5   5   3    2.28    0.60
   5   5   3    3.25    0.46
  -5  -5  -3    3.34    1.04
  -5  -5  -3    0.26    0.31
   5   5   4    8.91    0.74
   5   5   4   10.07    0.89
  -5  -5  -4   10.07    1.69
   5   5   5   13.03    0.55
   5   5   5   11.72    0.60
  -5  -5  -5   11.10    0.99
   5   5   6    0.27    0.53
   5   5   6    1.02    0.59
  -5  -5  -6    0.67    1.00
   5   5   7    0.48    0.60
   5   5   7    0.20    0.29
  -5  -5  -7    0.88    0.51
   5   5   8    1.64    0.76
   5   5   8    1.76    0.37
  -5  -5  -8    2.20    0.95
   5   5   9    1.42    0.74
   5   5   9    1.32    0.64
  -5  -5  -9   -0.20    0.92
   5   5  10    1.11    0.65
   5   5  10    1.23    0.75
  -5  -5 -10    0.27    0.92
   5   5  11    0.66    0.66
   5   5  11    0.72    0.42
  -5  -5 -11    1.18    0.92
   5   5  12    0.17    0.62
   5   5  12   -0.01    0.75
  -5  -5 -12    0.44    0.85
   5   5  13    1.50    0.46
   5   5  13    3.51    0.55
  -5  -5 -13    2.16    1.15
   5   5  14    2.79    0.87
   5   5  14    2.03    1.08
  -5  -5 -14    2.20    1.17
   5   5  15    5.31    1.03
   5   5  15    5.01    0.73
  -5  -5 -15    6.75    1.49
   5   5  16    0.23    0.70
   5   5  16    0.10    0.88
  -5  -5 -16    0.42    0.58
   5   5  17    0.05    1.04
  -5  -5 -17    1.48    1.07
   5   5  18    0.17    1.14
  -5  -5 -18    0.95    1.11
  -5  -6  12    1.12    1.08
  -5  -6  12    1.05    1.62
  -5  -6  11    1.04    0.55
  -5  -6  11   -0.09    0.83
  -5  -6  10    2.47    1.58
  -5  -6  10    3.49    0.64
  -5  -6   9    2.12    0.77
  -5  -6   9    1.79    0.53
  -5  -6   8    0.50    0.78
  -5  -6   8    0.85    0.95
  -5  -6   8    0.34    0.15
  -5  -6   7   -0.18    0.50
  -5  -6   7    0.60    0.68
  -5  -6   7    0.11    0.15
  -5  -6   6    5.62    1.07
  -5  -6   6    4.53    0.56
  -5  -6   6    4.71    0.29
  -5  -6   5    8.25    0.41
  -5  -6   5    7.77    1.07
  -5  -6   5    7.81    1.20
  -5  -6   4   10.94    0.74
  -5  -6   4   10.32    0.50
  -5  -6   4   10.55    0.66
  -5  -6   3   27.28    0.68
  -5  -6   3   25.47    1.67
  -5  -6   2   16.98    0.74
  -5  -6   2   15.35    1.29
  -5  -6   1    7.04    0.98
  -5  -6   1    5.50    0.52
  -5  -6   0    1.35    0.75
  -5  -6   0    0.94    0.23
   5   6   1   44.80    1.19
  -5  -6  -1   51.03    2.70
  -5  -6  -1   46.84    1.75
   5   6   2    3.28    0.30
   5   6   2    3.29    0.32
  -5  -6  -2    3.72    0.55
  -5  -6  -2    4.20    0.63
   5   6   3   13.64    0.55
   5   6   3   13.41    0.85
  -5  -6  -3   12.65    1.42
  -5  -6  -3   12.12    0.58
   5   6   4   20.39    0.69
   5   6   4   21.74    1.16
  -5  -6  -4   21.04    1.28
  -5  -6  -4   21.28    1.11
   5   6   5   16.26    0.59
   5   6   5   16.52    0.69
  -5  -6  -5   19.06    1.56
  -5  -6  -5   16.34    1.71
  -5  -6  -5   16.48    0.80
   5   6   6    2.27    0.34
   5   6   6    1.33    0.48
  -5  -6  -6    0.69    0.48
  -5  -6  -6    1.80    0.42
   5   6   7    2.54    0.36
   5   6   7    2.15    0.52
  -5  -6  -7   -0.06    0.43
  -5  -6  -7    1.52    0.89
   5   6   8    2.18    0.57
   5   6   8    2.35    0.69
  -5  -6  -8    2.77    0.48
   5   6   9    4.38    0.69
   5   6   9    4.01    0.46
  -5  -6  -9    5.33    0.88
   5   6  10    4.51    0.79
   5   6  10    5.01    0.52
  -5  -6 -10    4.89    1.03
   5   6  11   11.78    1.16
   5   6  11   14.00    0.78
  -5  -6 -11   14.08    1.41
   5   6  12   20.96    1.51
   5   6  12   22.30    1.59
  -5  -6 -12   19.88    1.80
   5   6  13    9.04    0.67
   5   6  13   10.25    1.22
  -5  -6 -13   12.14    1.47
   5   6  14    2.25    0.89
   5   6  14    3.07    0.90
  -5  -6 -14    3.21    1.13
   5   6  15    0.33    0.39
   5   6  15    0.01    0.69
  -5  -6 -15    0.12    0.48
   5   6  16    0.33    0.80
   5   6  16    0.95    0.79
  -5  -6 -16    0.79    0.53
   5   6  17    1.48    0.93
   5   6  17    0.08    0.82
  -5  -6 -17    1.51    0.99
   5   6  18    1.10    0.84
  -5  -6 -18    0.60    0.56
  -5  -7  11    3.11    1.16
  -5  -7  11    2.50    1.04
  -5  -7  10    9.18    0.82
  -5  -7  10    5.97    2.06
  -5  -7   9    7.36    0.72
  -5  -7   9    8.15    1.09
  -5  -7   8    8.10    1.31
  -5  -7   8    2.68    0.26
  -5  -7   8    3.41    0.94
  -5  -7   7    0.50    0.57
  -5  -7   7    0.52    0.22
  -5  -7   7    0.63    0.69
  -5  -7   6    0.66    0.91
  -5  -7   6    0.37    0.13
  -5  -7   6    0.31    0.35
  -5  -7   5    8.28    0.77
  -5  -7   5    7.74    0.47
  -5  -7   5    8.81    0.99
  -5  -7   4    4.56    0.40
  -5  -7   4    3.47    0.86
  -5  -7   4    3.03    0.44
  -5  -7   3    4.08    0.48
  -5  -7   3    4.04    0.75
  -5  -7   3    4.72    0.45
  -5  -7   2    2.30    0.66
  -5  -7   2    2.36    0.64
  -5  -7   2    2.74    0.24
  -5  -7   1    4.94    0.53
  -5  -7   1    5.33    0.78
  -5  -7   0    8.65    0.71
  -5  -7   0    8.01    0.91
  -5  -7  -1   13.52    1.16
  -5  -7  -1   12.55    0.55
  -5  -7  -2    0.28    0.64
  -5  -7  -2    0.44    0.48
   5   7   3   24.63    1.21
  -5  -7  -3   24.34    1.62
  -5  -7  -3   24.80    0.90
   5   7   4    6.19    0.43
   5   7   4    5.26    0.28
  -5  -7  -4    7.52    0.90
  -5  -7  -4    5.93    0.82
   5   7   5    8.26    0.85
   5   7   5    6.89    0.50
  -5  -7  -5    7.93    0.54
  -5  -7  -5    5.61    0.89
   5   7   6   11.90    0.61
   5   7   6   10.57    0.59
  -5  -7  -6   11.06    0.66
  -5  -7  -6   11.34    0.65
   5   7   7    8.79    0.55
   5   7   7   10.84    1.01
  -5  -7  -7   11.04    1.20
  -5  -7  -7   10.39    1.01
   5   7   8    3.08    0.41
   5   7   8    4.11    0.43
   5   7   8    3.60    0.45
  -5  -7  -8    4.14    0.54
  -5  -7  -8    2.10    0.65
   5   7   9    5.31    0.87
   5   7   9    4.80    0.50
  -5  -7  -9    3.97    0.81
   5   7  10    2.47    0.26
   5   7  10    1.98    0.78
  -5  -7 -10    1.38    0.71
   5   7  11    1.41    0.28
   5   7  11    2.68    0.44
  -5  -7 -11    2.36    0.42
   5   7  12    2.42    0.61
   5   7  12    3.05    0.50
  -5  -7 -12    3.51    0.49
   5   7  13    2.07    0.66
   5   7  13    3.69    0.50
  -5  -7 -13    3.02    0.50
   5   7  14    2.39    0.64
   5   7  14    2.09    0.48
  -5  -7 -14    0.57    0.79
   5   7  15    0.12    0.29
   5   7  15   -0.11    0.37
  -5  -7 -15   -0.33    0.62
   5   7  16    0.92    0.67
   5   7  16    0.87    0.46
  -5  -7 -16    0.71    0.43
   5   7  17    0.16    0.81
   5   7  17    1.24    0.50
  -5  -7 -17    1.80    0.75
  -5  -8  10    2.32    1.56
  -5  -8   9    3.70    0.56
  -5  -8   9    2.26    0.90
  -5  -8   8    1.66    0.17
  -5  -8   8    1.92    0.81
  -5  -8   8    1.26    1.28
  -5  -8   7    0.58    1.06
  -5  -8   7    1.10    0.30
  -5  -8   7    1.30    0.68
  -5  -8   6    5.80    0.47
  -5  -8   6    6.47    0.51
  -5  -8   6    6.66    0.81
  -5  -8   5    6.28    1.11
  -5  -8   5    4.25    0.45
  -5  -8   5    4.51    0.73
  -5  -8   4    4.36    0.59
  -5  -8   4    4.17    0.48
  -5  -8   4    5.19    0.40
  -5  -8   3    0.78    0.70
  -5  -8   3    1.32    0.22
  -5  -8   3    0.74    0.28
  -5  -8   2    0.15    0.37
  -5  -8   2    0.79    0.31
  -5  -8   2    0.32    0.46
  -5  -8   1    0.37    0.49
  -5  -8   1    0.45    0.39
  -5  -8   1    0.08    0.44
  -5  -8   0    1.11    0.53
  -5  -8   0    1.85    0.28
  -5  -8   0    0.81    0.27
  -5  -8  -1    1.04    0.53
  -5  -8  -1    0.75    0.41
  -5  -8  -1    1.35    0.50
  -5  -8  -2    4.31    0.71
  -5  -8  -2    4.38    0.73
  -5  -8  -3   25.96    1.41
  -5  -8  -3   29.18    1.07
  -5  -8  -4    5.25    0.67
  -5  -8  -4    5.78    0.72
  -5  -8  -4    6.80    0.90
   5   8   5   13.77    0.64
  -5  -8  -5   12.39    0.95
  -5  -8  -5   13.70    0.74
   5   8   6    3.69    0.74
  -5  -8  -6    3.93    0.58
  -5  -8  -6    3.74    0.87
   5   8   7    8.28    0.56
   5   8   7    6.68    0.21
  -5  -8  -7   10.07    0.65
  -5  -8  -7    8.92    0.67
   5   8   8    4.76    0.83
   5   8   8    2.84    0.25
  -5  -8  -8    4.67    0.93
  -5  -8  -8    4.54    0.51
   5   8   9    7.26    0.55
   5   8   9    4.44    0.30
  -5  -8  -9    6.54    1.12
  -5  -8  -9    4.22    0.60
   5   8  10    0.46    0.33
   5   8  10    0.04    0.17
  -5  -8 -10   -0.52    0.40
  -5  -8 -10   -0.12    0.37
   5   8  11    0.50    0.71
   5   8  11    0.51    0.24
  -5  -8 -11    0.21    0.47
  -5  -8 -11    0.99    0.42
   5   8  12    0.32    0.64
   5   8  12   -0.13    0.24
  -5  -8 -12    0.07    0.38
   5   8  13    0.29    0.30
   5   8  13    0.42    0.40
   5   8  14    0.12    0.40
   5   8  15    0.72    0.46
   5   8  16    2.18    0.57
  -5  -9   8    0.58    0.61
  -5  -9   8    0.18    0.65
  -5  -9   7    0.64    0.33
  -5  -9   7    0.36    1.07
  -5  -9   6    3.91    0.74
  -5  -9   6    6.50    1.25
  -5  -9   5    3.60    0.63
  -5  -9   5    4.07    0.65
  -5  -9   4    0.76    0.39
  -5  -9   4    0.88    0.46
  -5  -9   4    0.00    0.77
  -5  -9   3    3.83    0.51
  -5  -9   3    1.74    0.51
  -5  -9   3    1.22    0.80
  -5  -9   2    4.28    0.34
  -5  -9   2    4.52    0.47
  -5  -9   2    2.99    0.31
  -5  -9   1    1.08    0.48
  -5  -9   1    0.52    0.42
  -5  -9   1    1.11    0.56
  -5  -9   0    0.32    0.36
  -5  -9   0    0.00    0.46
  -5  -9   0    0.09    0.46
  -5  -9  -1    0.17    0.38
  -5  -9  -1    0.22    0.22
  -5  -9  -1    0.35    0.27
  -5  -9  -2    1.53    0.43
  -5  -9  -2    1.64    0.48
  -5  -9  -2    2.82    0.37
  -5  -9  -3    0.42    0.28
  -5  -9  -3    0.24    0.31
  -5  -9  -3    0.62    0.60
  -5  -9  -4    0.14    0.20
  -5  -9  -4    1.19    0.34
  -5  -9  -4    0.02    0.29
  -5  -9  -5    1.73    0.25
  -5  -9  -5    2.74    0.73
  -5  -9  -5    0.67    0.23
  -5  -9  -6    2.47    0.46
   5   9   7    0.38    0.31
  -5  -9  -7    0.18    0.37
   5   9   8    1.11    0.37
  -5  -9  -8    0.20    0.78
   5   9   9    1.09    0.68
  -5  -9  -9    0.96    0.45
   5   9  10    0.80    0.38
  -5  -9 -10    0.58    0.88
   5   9  11    2.71    0.48
  -5  -9 -11    2.00    0.60
   5   9  12    1.30    0.79
  -5  -9 -12    1.11    0.57
   5   9  13    1.16    0.87
   5   9  14   -0.16    0.77
  -5 -10   5    0.45    0.46
  -5 -10   5    0.94    0.49
  -5 -10   4    1.59    0.26
  -5 -10   4    1.22    0.81
  -5 -10   3    0.02    0.62
  -5 -10   3    0.52    0.36
  -5 -10   3    0.33    0.65
  -5 -10   2    0.51    0.58
  -5 -10   2    0.15    0.32
  -5 -10   0    0.64    0.55
  -5 -10  -1    0.85    0.59
  -5 -10  -2    0.27    0.32
  -5 -10  -3    0.40    0.60
  -5 -10  -4    0.02    0.57
  -5 -10  -5    0.27    0.36
  -5 -10  -6   -0.08    0.64
  -5 -10  -7    0.31    0.40
  -5 -10  -8    0.13    0.40
  -5 -10  -9   -0.09    0.75
  -5 -10 -10    1.11    0.54
   5  10  11    2.99    0.55
  -5 -10 -11    2.68    1.22
   5  10  12    0.41    0.42
  -5 -10 -12    0.00    0.53
  -5 -11  -2    0.54    0.37
  -5 -11  -3   -0.77    0.38
  -5 -11  -4    0.17    0.66
  -5 -11  -5    0.84    0.45
  -5 -11  -6    1.09    0.48
  -5 -11  -7    0.56    0.84
  -5 -11  -8    0.63    0.48
   6  -5  -4    1.40    0.22
   6  -5  -4    1.31    0.42
  -6   5   4    0.59    1.26
   6  -5  -3    4.32    0.33
   6  -5  -3    5.12    0.93
  -6   5   3    4.43    0.92
   6  -5  -2    1.58    0.83
  -6   5   2    2.83    1.50
   6  -5  -1    0.86    0.73
  -6   5   1    0.08    0.71
   6  -5   0    1.12    0.43
  -6   5   0   -0.34    0.75
   6  -5   1    0.13    0.36
  -6   5  -1   -1.36    1.09
   6  -5   2    0.22    0.85
  -6   5  -2    1.66    0.83
   6  -5   3    0.40    0.95
  -6   5  -3    5.75    1.68
   6  -5   4   -0.02    0.45
  -6   5  -4    1.43    1.23
   6  -5   5    0.53    0.55
  -6   5  -5    1.16    0.84
   6  -5   6    0.31    1.11
  -6   5  -6    3.21    1.63
   6  -5   7    0.00    0.61
  -6   5  -7    1.71    0.85
  -6   4   7    0.44    1.17
   6  -4  -6    0.31    0.23
  -6   4   6   -0.03    0.61
   6  -4  -5    0.61    0.16
   6  -4  -5   -0.05    0.37
  -6   4   5   -0.05    1.23
   6  -4  -4   -0.09    0.26
   6  -4  -4   -0.15    0.35
  -6   4   4   -0.42    0.61
   6  -4  -3    0.50    0.40
  -6   4   3    0.67    0.70
   6  -4  -2    3.80    0.55
  -6   4   2    2.74    1.60
   6  -4  -1    5.23    1.11
  -6   4   1    6.76    1.06
   6  -4   0    5.79    1.14
  -6   4   0    6.62    2.01
   6  -4   1    1.59    0.49
  -6   4  -1    1.01    1.45
   6  -4   2    1.01    0.52
  -6   4  -2    3.55    0.85
   6  -4   3    0.76    0.52
  -6   4  -3    2.69    1.60
   6  -4   4    1.80    1.16
  -6   4  -4    5.90    1.68
   6  -4   5   -0.04    0.48
  -6   4  -5    0.64    0.73
   6  -4   6   -0.06    0.52
  -6   4  -6    0.84    1.36
   6  -4   7    0.44    1.00
  -6   4  -7   -0.34    1.31
   6  -4   8    0.38    0.73
  -6   4  -8    2.27    0.91
   6  -4   9    1.63    1.46
  -6   4  -9    1.87    1.87
   6  -4  10    0.87    0.81
  -6   4 -10    0.64    1.62
  -6   4 -11    2.33    1.18
  -6   3   9    0.93    0.71
  -6   3   8    0.43    0.63
  -6   3   7    0.94    1.25
   6  -3  -6    2.50    0.25
  -6   3   6    4.36    0.80
   6  -3  -5    2.73    0.28
   6  -3  -5    1.58    0.48
  -6   3   5    1.94    1.46
   6  -3  -4    0.19    0.22
   6  -3  -4   -0.03    0.66
  -6   3   4   -0.01    0.61
   6  -3  -3    0.83    0.41
  -6   3   3   -0.34    1.34
   6  -3  -2    0.04    0.36
  -6   3   2    0.23    1.14
   6  -3  -1    5.15    0.60
  -6   3   1    4.44    1.04
   6  -3   0    4.12    1.04
  -6   3   0    2.64    1.90
   6  -3   1   10.31    1.38
  -6   3  -1    8.07    2.26
  -6   3  -2   11.71    1.41
   6  -3   3    8.28    0.82
  -6   3  -3    8.17    1.26
   6  -3   4    6.82    0.81
  -6   3  -4    3.93    2.35
   6  -3   5   -0.64    0.95
  -6   3  -5    0.01    0.79
   6  -3   6    0.02    0.52
  -6   3  -6    0.24    0.74
   6  -3   7    0.63    1.16
  -6   3  -7    0.60    1.59
   6  -3   8    3.19    0.85
  -6   3  -8    2.84    1.81
   6  -3   9   -1.05    0.75
  -6   3  -9   -0.92    0.90
   6  -3  10    3.32    1.71
  -6   3 -10    3.04    2.09
   6  -3  11    1.42    1.45
  -6   3 -11   -0.94    1.52
   6  -3  12    0.47    0.88
  -6   3 -12    0.59    1.00
   6  -3  13    1.13    1.89
  -6   3 -13    2.50    2.05
  -6   2  10    0.34    1.12
  -6   2   9    2.62    0.79
  -6   2   8   -0.31    0.59
  -6   2   7    1.49    1.31
   6  -2  -6    1.92    0.16
  -6   2   6    1.54    0.76
   6  -2  -5    9.69    0.34
   6  -2  -5    4.50    0.68
  -6   2   5    9.26    1.98
   6  -2  -4    3.63    0.27
   6  -2  -4    3.61    0.99
  -6   2   4    3.88    0.89
   6  -2  -3    3.40    0.55
  -6   2   3    2.59    1.65
   6  -2  -2    1.79    0.51
  -6   2   2    2.07    1.52
   6  -2  -1    7.82    0.72
  -6   2   1    8.07    1.21
  -6   2  -2   12.25    1.45
   6  -2   3    4.75    0.74
  -6   2  -3    5.31    1.16
   6  -2   4    5.56    0.80
  -6   2  -4    7.53    1.19
   6  -2   5    0.70    1.13
  -6   2  -5    0.91    1.69
   6  -2   6    3.92    1.51
  -6   2  -6    4.82    1.19
   6  -2   7    7.41    0.99
  -6   2  -7    4.95    1.25
   6  -2   8    0.25    1.73
   6  -2   8    4.58    1.78
  -6   2  -8    7.27    1.20
   6  -2   9    4.83    1.01
  -6   2  -9    4.71    2.01
   6  -2  10    4.13    1.84
  -6   2 -10    3.50    1.14
   6  -2  11    0.22    0.73
  -6   2 -11    0.15    0.83
   6  -2  12    0.53    1.56
  -6   2 -12    1.29    1.82
   6  -2  13    0.75    1.86
  -6   2 -13    1.14    1.06
   6  -2  14    2.63    1.24
  -6   2 -14    2.80    1.25
  -6   1  11    3.11    0.82
  -6   1  11    2.24    1.40
  -6   1  10    0.75    1.15
  -6   1   9    2.74    0.75
  -6   1   8    4.85    1.51
  -6   1   7    9.68    1.89
  -6   1   6   10.90    1.14
   6  -1  -5    0.46    0.57
   6  -1  -5    4.56    0.17
  -6   1   5    4.12    1.66
   6  -1  -4    0.33    0.13
   6  -1  -4    0.39    0.41
  -6   1   4    0.63    0.66
   6  -1  -3    0.17    0.41
  -6   1   3    0.57    0.69
   6  -1  -2    2.46    0.55
  -6   1   2    2.60    1.58
   6  -1  -1    5.47    1.18
  -6   1   1    6.26    1.10
  -6   1   0    5.64    1.15
   6  -1   3   13.28    1.01
  -6   1  -3   14.79    1.59
   6  -1   4    7.32    0.90
  -6   1  -4    9.62    1.33
   6  -1   5    2.89    1.42
  -6   1  -5    3.60    1.07
   6  -1   6   16.79    2.34
  -6   1  -6   17.71    3.33
   6  -1   7   16.85    1.40
  -6   1  -7   14.31    2.95
   6  -1   8   13.63    2.43
  -6   1  -8   15.72    1.69
   6  -1   9    2.83    0.91
  -6   1  -9    3.25    1.09
   6  -1  10   15.37    2.66
  -6   1 -10   17.47    3.09
   6  -1  11    0.40    0.74
  -6   1 -11    0.04    1.43
   6  -1  12   -0.01    1.38
  -6   1 -12    0.05    0.80
   6  -1  13    1.10    0.94
  -6   1 -13    0.72    1.00
   6  -1  14    2.16    1.10
  -6   1 -14    1.31    2.00
   6  -1  15    3.63    2.06
  -6   1 -15    1.16    1.17
  -6   0  12    2.17    1.49
  -6   0  11    2.86    0.84
  -6   0  11    3.19    1.46
  -6   0  10    0.80    0.64
  -6   0   9    6.37    0.86
  -6   0   8    8.50    1.65
  -6   0   7    8.60    1.01
  -6   0   6   13.70    2.05
  -6   0   5   15.55    1.33
   6   0  -4    0.25    0.08
   6   0  -4    0.15    0.41
  -6   0   4    0.05    1.16
   6   0  -3    2.26    0.54
  -6   0   3    2.21    0.85
   6   0  -2    5.18    1.17
  -6   0   2    5.00    1.90
   6   0  -1   11.03    1.49
  -6   0   1   11.13    2.38
   6   0   0   10.97    1.48
  -6   0   0    9.37    1.32
   6   0   1   14.53    0.99
  -6   0  -1   16.73    1.62
   6   0   2   26.29    1.34
   6   0   3    0.02    0.46
   6   0   4    5.62    0.80
  -6   0  -4    4.79    2.16
   6   0   5   13.59    2.03
  -6   0  -5   13.24    1.60
   6   0   6   15.87    2.33
  -6   0  -6   20.18    1.80
   6   0   7   12.27    1.20
  -6   0  -7   13.72    1.60
   6   0   8    8.38    1.99
  -6   0  -8    8.96    1.38
   6   0   9   12.16    2.26
  -6   0  -9   13.71    2.83
   6   0  10    4.09    0.98
  -6   0 -10    2.56    1.84
   6   0  11    0.59    0.81
  -6   0 -11    1.34    0.88
   6   0  12    5.79    2.15
  -6   0 -12    5.80    1.25
   6   0  13    0.86    0.87
  -6   0 -13    0.49    1.70
   6   0  14    5.69    2.31
  -6   0 -14    7.03    1.41
   6   0  15    1.85    2.01
  -6   0 -15    1.41    1.07
   6   0  16   -0.05    1.88
  -6   0 -16    0.86    1.76
  -6  -1  12    1.29    0.84
  -6  -1  12    2.11    0.78
  -6  -1  11    0.60    1.25
  -6  -1  11    1.00    0.67
  -6  -1  10    1.11    0.64
  -6  -1   9    6.68    1.60
  -6  -1   8    1.40    0.67
  -6  -1   7    7.79    0.93
  -6  -1   6    3.35    1.34
  -6  -1   5    2.20    0.72
   6   1  -4   10.64    0.81
  -6  -1   4   11.02    2.02
   6   1  -3   23.70    1.83
   6   1  -3   20.00    0.36
  -6  -1   3   25.92    1.57
   6   1  -2   16.62    1.00
   6   1  -2   16.57    0.46
  -6  -1   2   18.69    1.50
   6   1  -1   37.32    1.59
  -6  -1   1   45.60    3.93
   6   1   0   36.75    1.60
  -6  -1   0   39.25    3.94
   6   1   1   13.72    0.92
  -6  -1  -1   13.82    1.53
   6   1   2    0.83    0.54
  -6  -1  -2    2.40    0.93
   6   1   3   11.21    0.96
  -6  -1  -3   11.68    1.52
   6   1   4    0.95    1.08
  -6  -1  -4    1.16    0.92
   6   1   5    0.44    1.01
  -6  -1  -5    0.53    1.61
   6   1   6    3.71    0.76
  -6  -1  -6    3.39    2.07
   6   1   7    1.19    0.67
  -6  -1  -7   -0.03    1.75
   6   1   8    0.49    1.32
   6   1   8    3.13    1.36
  -6  -1  -8    1.37    1.64
   6   1   9   16.29    1.33
  -6  -1  -9   14.44    1.62
   6   1  10   23.91    2.74
  -6  -1 -10   19.73    1.84
   6   1  11    2.85    0.97
  -6  -1 -11    6.21    1.09
   6   1  12    7.53    2.29
  -6  -1 -12   11.12    2.45
   6   1  13    5.39    1.15
  -6  -1 -13    4.77    2.04
   6   1  14    8.67    2.48
  -6  -1 -14   12.30    1.57
   6   1  15    1.87    1.81
  -6  -1 -15    1.31    1.01
   6   1  16    1.51    0.84
   6   1  16   -0.57    0.44
  -6  -1 -16    2.65    1.49
   6   1  17   -0.62    0.91
   6   1  17   -0.13    0.49
  -6  -1 -17    0.27    0.88
  -6  -2  12    1.85    1.42
  -6  -2  12    1.57    0.75
  -6  -2  11    2.15    1.40
  -6  -2  11    1.27    1.29
  -6  -2  10    1.74    0.77
  -6  -2  10    1.75    1.28
  -6  -2   9    8.51    0.97
  -6  -2   8    5.25    0.81
  -6  -2   7    9.59    1.71
  -6  -2   6    0.56    0.58
  -6  -2   5    3.96    1.38
  -6  -2   4    4.86    0.81
   6   2  -3   13.56    0.87
  -6  -2   3   16.85    2.03
   6   2  -2    2.81    0.17
   6   2  -2    2.37    1.01
  -6  -2   2    3.29    0.81
   6   2  -1   43.71    2.65
   6   2  -1   42.73    1.06
  -6  -2   1   47.41    2.42
   6   2   0    9.51    0.45
   6   2   0    8.32    1.43
  -6  -2   0    8.20    2.33
   6   2   1    6.57    1.26
   6   2   1    6.64    0.29
   6   2   2    3.05    0.59
   6   2   2    3.81    0.51
   6   2   3    0.01    0.44
   6   2   3    0.30    0.22
  -6  -2  -3    0.73    1.47
   6   2   4   15.68    0.58
   6   2   4   15.57    1.05
  -6  -2  -4   20.10    2.92
   6   2   5   14.35    1.03
  -6  -2  -5   13.37    1.55
   6   2   6    1.50    0.55
   6   2   6   -0.05    0.26
  -6  -2  -6    1.01    0.80
   6   2   7    0.48    1.03
   6   2   7    0.13    0.27
  -6  -2  -7    0.94    0.75
   6   2   8    0.85    0.56
   6   2   8    0.09    0.28
  -6  -2  -8    0.20    0.73
   6   2   9    6.45    0.88
  -6  -2  -9    4.28    1.09
   6   2  10    1.11    1.12
   6   2  10    0.03    0.32
  -6  -2 -10    0.87    0.73
   6   2  11    6.21    0.98
   6   2  11    5.57    0.55
  -6  -2 -11    8.44    1.10
   6   2  12    1.68    1.62
   6   2  12    3.89    0.53
  -6  -2 -12    9.37    1.89
   6   2  13    3.81    0.97
   6   2  13    3.62    0.55
  -6  -2 -13    5.16    1.76
   6   2  14    3.32    1.01
   6   2  14    5.16    0.62
  -6  -2 -14    3.48    1.14
   6   2  15    0.05    1.58
  -6  -2 -15    2.40    0.97
   6   2  16    0.58    1.73
  -6  -2 -16    2.04    1.73
   6   2  17    2.06    1.02
   6   2  17    1.76    0.56
  -6  -2 -17    1.17    1.05
  -6  -3  12    3.30    1.03
  -6  -3  12    2.68    0.84
  -6  -3  11    0.44    0.70
  -6  -3  11    0.63    0.62
  -6  -3  10    8.67    0.97
  -6  -3  10    8.46    1.90
  -6  -3   9   14.64    1.30
  -6  -3   9   13.09    1.93
  -6  -3   8    4.26    1.35
  -6  -3   7    1.52    0.61
  -6  -3   6   -0.25    0.93
  -6  -3   5    5.70    0.80
  -6  -3   4    0.65    1.03
  -6  -3   3    1.41    0.62
   6   3  -2    0.17    0.11
   6   3  -2    0.66    0.38
  -6  -3   2    0.31    1.05
   6   3  -1   22.99    1.10
   6   3  -1   23.29    0.62
  -6  -3   1   24.39    2.59
   6   3   0    0.17    0.12
   6   3   0   -0.03    0.40
  -6  -3   0    0.07    0.64
   6   3   1   17.95    0.66
   6   3   1   16.74    1.58
  -6  -3  -1   17.53    1.50
   6   3   2    2.07    0.22
   6   3   2    1.72    0.94
  -6  -3  -2    1.18    0.86
   6   3   3    6.99    0.58
   6   3   3    4.61    1.15
   6   3   3    4.47    1.19
  -6  -3  -3    4.86    1.14
   6   3   4    1.63    0.28
  -6  -3  -4    1.33    0.89
   6   3   5   18.43    1.06
  -6  -3  -5   17.70    1.62
   6   3   6   13.44    1.00
   6   3   6   16.55    1.06
  -6  -3  -6   15.54    1.51
   6   3   7   14.77    1.07
   6   3   7   15.71    0.68
  -6  -3  -7   15.54    1.51
   6   3   8    7.37    0.84
   6   3   8    6.63    0.50
  -6  -3  -8    6.24    1.15
   6   3   9    6.46    1.44
   6   3   9    4.41    1.50
   6   3   9    6.55    0.49
  -6  -3  -9    6.67    1.07
   6   3  10   -0.45    0.49
   6   3  10    0.20    0.28
  -6  -3 -10   -0.01    0.60
   6   3  11    0.71    1.11
   6   3  11    0.80    0.35
  -6  -3 -11    0.48    0.71
   6   3  12    0.27    0.57
   6   3  12    0.31    0.35
  -6  -3 -12    0.58    1.26
   6   3  13    0.14    1.12
   6   3  13   -0.36    0.36
  -6  -3 -13    0.71    1.18
   6   3  14    1.86    0.76
   6   3  14    1.87    0.82
  -6  -3 -14    0.26    1.50
   6   3  15    0.40    1.38
  -6  -3 -15    2.23    0.88
   6   3  16    2.17    1.76
  -6  -3 -16    4.85    1.85
   6   3  17    4.08    0.62
   6   3  17    0.80    1.93
  -6  -3 -17    5.94    1.95
   6   3  18   -0.42    0.44
  -6  -3 -18    0.97    0.82
  -6  -4  12    1.99    1.64
  -6  -4  12    1.64    1.36
  -6  -4  11   -0.30    1.26
  -6  -4  11    0.09    1.01
  -6  -4  10    4.43    0.90
  -6  -4  10    3.91    0.81
  -6  -4   9    5.08    0.76
  -6  -4   9    2.65    1.54
  -6  -4   8    1.83    0.68
  -6  -4   8    1.32    0.58
  -6  -4   7    0.24    0.91
  -6  -4   6    0.18    0.48
  -6  -4   5   18.56    1.87
  -6  -4   4    0.87    0.53
  -6  -4   3    0.35    0.89
  -6  -4   2    0.77    0.53
   6   4  -1    6.21    0.31
   6   4  -1    6.31    0.58
  -6  -4   1    6.34    0.85
   6   4   0    0.78    0.42
   6   4   0    1.12    0.26
  -6  -4   0    1.04    1.23
   6   4   1   21.50    0.79
   6   4   1   20.86    1.00
  -6  -4  -1   20.25    2.59
   6   4   2    4.30    0.46
   6   4   2    3.35    0.97
  -6  -4  -2    3.09    1.68
   6   4   3   23.88    1.01
   6   4   3   21.48    1.65
  -6  -4  -3   23.23    2.93
   6   4   4   16.73    0.59
   6   4   4   14.54    1.49
  -6  -4  -4   16.21    2.66
   6   4   5    3.53    0.59
   6   4   5    3.41    1.02
  -6  -4  -5    3.12    1.75
   6   4   6    2.67    0.35
   6   4   6    0.86    0.94
  -6  -4  -6    1.77    0.84
   6   4   7    6.90    1.26
   6   4   7    8.25    0.54
  -6  -4  -7    9.67    1.10
   6   4   8    5.47    0.68
   6   4   8    6.61    0.86
  -6  -4  -8    7.07    1.00
   6   4   9    1.10    0.56
   6   4   9    2.44    0.68
  -6  -4  -9    2.72    0.75
   6   4  10    0.03    0.92
   6   4  10    1.75    0.95
   6   4  10    0.72    0.64
  -6  -4 -10    1.13    0.67
   6   4  11    2.62    0.60
   6   4  11    1.85    0.74
  -6  -4 -11    1.95    0.74
   6   4  12    0.59    0.92
   6   4  12    0.60    0.62
  -6  -4 -12   -0.14    0.60
   6   4  13    0.47    0.49
   6   4  13   -0.24    0.64
  -6  -4 -13   -0.09    1.15
   6   4  14    0.00    0.99
   6   4  14    0.43    0.66
  -6  -4 -14   -0.52    1.13
   6   4  15    1.15    0.75
   6   4  15    3.75    0.93
  -6  -4 -15    5.57    1.50
   6   4  16   -0.21    0.63
   6   4  16    0.09    0.43
   6   4  17    0.17    1.23
   6   4  17    0.77    0.47
  -6  -4 -17    0.15    1.42
  -6  -4 -18    0.12    1.33
  -6  -5  11    2.84    1.57
  -6  -5  11    1.27    1.29
  -6  -5  10    1.11    1.41
  -6  -5  10    6.14    1.01
  -6  -5   9    2.22    1.33
  -6  -5   9    2.85    1.18
  -6  -5   8    0.33    0.49
  -6  -5   8    0.13    1.01
  -6  -5   7    1.54    0.67
  -6  -5   7    2.03    0.55
  -6  -5   6    8.68    1.40
  -6  -5   5    4.95    0.65
  -6  -5   4    3.29    1.10
  -6  -5   3    6.81    0.72
  -6  -5   2   17.94    1.07
  -6  -5   1    9.18    1.53
   6   5   0    2.01    0.16
   6   5   0    1.41    0.40
  -6  -5   0    1.72    1.11
   6   5   1   14.51    0.66
   6   5   1   14.50    1.22
  -6  -5  -1   15.49    1.95
   6   5   2    4.03    0.86
   6   5   2    4.12    0.48
  -6  -5  -2    4.28    1.42
   6   5   3   11.30    1.14
   6   5   3   12.59    0.75
  -6  -5  -3   13.50    1.89
   6   5   4    1.15    0.26
   6   5   4    1.06    0.69
  -6  -5  -4    1.64    1.29
   6   5   5   12.64    0.92
   6   5   5   13.97    1.20
  -6  -5  -5   15.19    2.11
   6   5   6   13.79    0.61
   6   5   6   14.07    1.24
  -6  -5  -6   11.56    1.15
   6   5   7   11.69    1.01
   6   5   7   11.72    1.21
  -6  -5  -7   12.48    1.09
   6   5   8    0.53    0.36
   6   5   8    0.52    0.55
  -6  -5  -8    0.41    0.60
   6   5   9    0.82    0.35
   6   5   9    1.36    0.42
  -6  -5  -9    1.96    1.03
   6   5  10    0.57    0.35
   6   5  10    1.18    0.78
  -6  -5 -10    0.81    0.97
   6   5  11    2.81    0.44
   6   5  11    1.54    0.93
  -6  -5 -11    1.34    1.16
   6   5  12    5.97    0.57
   6   5  12    6.12    0.66
  -6  -5 -12    4.34    1.45
   6   5  13    5.96    0.55
   6   5  13    3.62    1.18
  -6  -5 -13    2.77    0.87
   6   5  14    8.15    0.66
   6   5  14    6.59    0.80
  -6  -5 -14    8.22    1.03
   6   5  15    3.06    0.52
   6   5  15    0.36    1.07
  -6  -5 -15    1.79    1.41
   6   5  16    5.61    0.63
   6   5  16    6.88    1.43
  -6  -5 -16    5.69    1.65
  -6  -5 -16    0.91    1.71
   6   5  17   -0.42    0.43
   6   5  17    0.05    0.56
  -6  -5 -17   -0.19    1.20
  -6  -6  10    1.36    1.44
  -6  -6  10    0.48    1.05
  -6  -6   9    3.15    0.91
  -6  -6   9    3.66    1.21
  -6  -6   8   11.30    1.73
  -6  -6   8    6.26    0.78
  -6  -6   7    4.00    0.77
  -6  -6   7    4.63    0.64
  -6  -6   6    4.05    1.24
  -6  -6   6    5.66    1.11
  -6  -6   6    4.62    1.14
  -6  -6   5   11.25    0.93
  -6  -6   5   11.70    0.82
  -6  -6   4    3.46    0.99
  -6  -6   3    5.10    0.60
  -6  -6   2    0.00    0.16
  -6  -6   2   14.37    0.84
  -6  -6   1   -0.20    0.17
  -6  -6   1   10.69    0.80
  -6  -6   0    9.76    1.39
   6   6   1    4.76    0.44
  -6  -6  -1    4.63    1.21
   6   6   2    0.77    0.38
   6   6   2    0.97    0.30
  -6  -6  -2    0.31    0.94
   6   6   3    0.96    0.45
   6   6   3    1.82    0.31
  -6  -6  -3    0.61    0.96
   6   6   4    4.81    0.42
   6   6   4    5.46    0.38
  -6  -6  -4    7.15    1.37
   6   6   5    2.10    0.33
   6   6   5    1.85    0.30
  -6  -6  -5    0.86    0.58
   6   6   6   19.64    1.16
   6   6   6   17.51    0.71
  -6  -6  -6   17.83    1.15
   6   6   7   16.62    1.20
   6   6   7   16.61    0.72
  -6  -6  -7   17.18    1.73
   6   6   8    6.50    0.52
   6   6   8    5.76    0.48
  -6  -6  -8    7.06    1.41
   6   6   9   10.30    1.03
   6   6   9   11.20    1.13
  -6  -6  -9   11.90    1.65
   6   6  10    7.78    1.03
   6   6  10   10.73    1.08
  -6  -6 -10    7.58    0.82
   6   6  11    6.49    0.95
   6   6  11    6.83    0.60
  -6  -6 -11    5.18    0.77
   6   6  12    2.95    0.45
   6   6  12    2.14    0.47
  -6  -6 -12    1.68    0.64
   6   6  13    1.38    0.82
   6   6  13    2.04    0.47
  -6  -6 -13    1.01    1.08
   6   6  14    3.66    0.53
   6   6  14    4.09    0.56
  -6  -6 -14    1.30    1.31
   6   6  15    1.26    0.82
   6   6  15    0.82    0.46
  -6  -6 -15   -0.28    1.04
   6   6  16   -0.02    0.41
   6   6  16    0.07    0.40
  -6  -6 -16    0.51    0.99
   6   6  17    0.85    0.83
   6   6  17    0.17    0.46
  -6  -6 -17    0.54    0.62
  -6  -7   9    1.80    0.83
  -6  -7   9    1.27    1.06
  -6  -7   8   -0.33    1.22
  -6  -7   8    1.29    0.87
  -6  -7   7    0.04    0.54
  -6  -7   7    0.33    0.41
  -6  -7   6    0.35    0.86
  -6  -7   6    0.94    0.76
  -6  -7   5    0.28    0.12
  -6  -7   5    0.21    0.37
  -6  -7   5   -0.34    0.43
  -6  -7   4    6.94    1.10
  -6  -7   4    5.99    0.25
  -6  -7   4    5.72    1.01
  -6  -7   3   10.57    0.36
  -6  -7   3    9.69    0.70
  -6  -7   2   10.54    0.38
  -6  -7   2   11.56    1.19
  -6  -7   1    2.52    0.41
  -6  -7   1    0.59    0.81
  -6  -7   0    6.27    1.04
  -6  -7   0    5.43    0.56
  -6  -7  -1    4.80    0.60
  -6  -7  -1    1.90    0.98
   6   7   2    3.52    0.28
  -6  -7  -2    1.94    1.06
  -6  -7  -2    4.75    0.64
   6   7   3    5.20    0.35
  -6  -7  -3    6.81    1.21
  -6  -7  -3    5.85    0.45
   6   7   4    1.12    0.51
   6   7   4    1.14    0.44
  -6  -7  -4    1.56    0.48
  -6  -7  -4    1.13    0.35
   6   7   5    9.23    0.53
   6   7   5    8.74    0.71
  -6  -7  -5   10.03    1.22
   6   7   6    4.17    0.54
   6   7   6    4.01    0.73
  -6  -7  -6    3.27    1.06
   6   7   7    1.34    0.46
   6   7   7    2.73    0.37
  -6  -7  -7    0.55    0.49
   6   7   8    0.96    0.62
   6   7   8    0.61    0.23
  -6  -7  -8    0.57    0.73
   6   7   9    7.39    0.58
   6   7   9    7.31    0.69
  -6  -7  -9    8.28    1.11
  -6  -7  -9    7.80    1.18
   6   7  10    1.97    0.40
   6   7  10    0.84    0.28
  -6  -7 -10    0.94    0.84
   6   7  11    4.21    0.39
   6   7  11    5.36    0.94
  -6  -7 -11    1.58    1.08
   6   7  12    1.41    0.57
   6   7  12    0.38    0.77
  -6  -7 -12    1.15    0.88
   6   7  13    0.20    0.57
   6   7  13    1.57    0.77
  -6  -7 -13    1.15    0.87
   6   7  14    1.24    0.38
   6   7  14    1.44    0.85
  -6  -7 -14    0.38    0.94
   6   7  15   -0.06    0.59
   6   7  15    0.46    0.61
   6   7  15   -0.12    0.74
  -6  -7 -15    0.34    0.85
   6   7  16    1.03    0.43
   6   7  16    1.01    0.50
  -6  -7 -16    0.42    0.96
  -6  -8   8    0.64    0.46
  -6  -8   8    0.94    1.20
  -6  -8   7   -1.09    0.59
  -6  -8   7   -0.15    0.40
  -6  -8   6    0.53    0.89
  -6  -8   6    0.12    0.62
  -6  -8   6   -0.10    0.62
  -6  -8   5    0.24    0.41
  -6  -8   5   -0.28    0.29
  -6  -8   5    0.11    0.23
  -6  -8   4    0.70    0.73
  -6  -8   4    0.07    0.58
  -6  -8   4    0.24    0.27
  -6  -8   3    2.99    0.46
  -6  -8   3    2.38    0.41
  -6  -8   3    3.28    0.40
  -6  -8   2    2.12    0.74
  -6  -8   2    3.06    0.43
  -6  -8   2    2.98    0.42
  -6  -8   1    1.14    0.69
  -6  -8   1    1.02    0.37
  -6  -8   1    2.35    0.24
  -6  -8   0    4.54    0.86
  -6  -8   0    4.73    0.57
  -6  -8  -1    2.05    0.83
  -6  -8  -1    3.76    0.56
  -6  -8  -2    6.27    0.76
  -6  -8  -2    6.42    0.58
  -6  -8  -3    2.36    0.36
  -6  -8  -3    1.25    0.81
   6   8   4    7.58    0.46
  -6  -8  -4    8.97    0.92
  -6  -8  -4    7.70    1.10
   6   8   5    7.55    0.81
  -6  -8  -5    7.74    0.60
  -6  -8  -5    8.71    1.06
   6   8   6    3.99    0.69
   6   8   6    3.00    0.22
  -6  -8  -6    4.95    0.85
  -6  -8  -6    4.41    0.50
   6   8   7    0.21    0.53
   6   8   7    0.04    0.14
  -6  -8  -7    0.20    0.29
  -6  -8  -7    0.16    0.35
   6   8   8   -0.19    0.30
   6   8   8   -0.07    0.25
  -6  -8  -8   -0.05    0.35
  -6  -8  -8    0.55    0.48
   6   8   9    0.27    0.56
   6   8   9    0.02    0.25
  -6  -8  -9    0.04    0.52
   6   8  10    0.06    0.25
   6   8  10    0.04    0.33
  -6  -8 -10    0.01    0.31
   6   8  11   -0.15    0.16
   6   8  11    0.44    0.34
  -6  -8 -11    0.31    0.51
   6   8  12    0.67    0.41
   6   8  12    0.28    0.35
  -6  -8 -12    0.69    0.63
   6   8  13    0.66    0.44
   6   8  13    1.81    0.83
  -6  -8 -13    0.84    0.71
   6   8  14    0.25    0.43
   6   8  14    0.42    0.79
   6   8  15   -0.37    0.82
  -6  -9   6    1.08    0.36
  -6  -9   6   -0.03    0.58
  -6  -9   5    0.27    0.30
  -6  -9   5   -0.11    0.53
  -6  -9   5    0.05    0.83
  -6  -9   4    3.50    1.02
  -6  -9   4    4.44    0.49
  -6  -9   4    3.87    0.75
  -6  -9   3    0.43    0.66
  -6  -9   3   -0.31    0.19
  -6  -9   3   -0.12    0.49
  -6  -9   2   -0.01    0.52
  -6  -9   2    0.17    0.20
  -6  -9   2   -0.06    0.45
  -6  -9   1    0.02    0.25
  -6  -9   1   -0.10    0.27
  -6  -9   1   -0.20    0.37
  -6  -9   0    0.64    0.29
  -6  -9   0    1.00    0.45
  -6  -9   0    0.20    0.45
  -6  -9  -1    0.38    0.40
  -6  -9  -1    0.32    0.48
  -6  -9  -1   -0.02    0.45
  -6  -9  -2    0.04    0.35
  -6  -9  -2    0.17    0.51
  -6  -9  -2    0.22    0.27
  -6  -9  -3    2.22    0.35
  -6  -9  -3    0.78    0.64
  -6  -9  -4    1.58    0.64
  -6  -9  -4    0.25    0.53
  -6  -9  -5    0.40    0.33
  -6  -9  -5   -0.10    0.40
   6   9   6    0.72    0.30
  -6  -9  -6    0.40    0.64
  -6  -9  -6    0.13    0.25
   6   9   7    0.30    0.54
  -6  -9  -7    0.39    0.71
   6   9   8    0.25    0.29
  -6  -9  -8   -0.29    0.39
   6   9   9   -0.32    0.34
  -6  -9  -9   -0.38    0.43
   6   9  10    0.35    0.62
  -6  -9 -10    0.07    0.43
   6   9  11    0.19    0.69
   6   9  12    0.20    0.42
   6   9  13    0.97    0.49
  -6 -10   3    0.96    0.39
  -6 -10   3    0.48    0.69
  -6 -10   3    0.17    0.26
  -6 -10   2    0.35    0.44
  -6 -10   2    0.32    0.43
  -6 -10   2    0.24    0.59
  -6 -10   1    0.05    0.42
  -6 -10   1    0.41    0.45
  -6 -10   1    0.28    0.32
  -6 -10   0    1.13    0.30
  -6 -10  -1   -0.22    0.51
  -6 -10  -2    1.56    0.64
  -6 -10  -3    0.53    0.33
  -6 -10  -4   -0.29    0.33
  -6 -10  -5   -0.14    0.61
  -6 -10  -6   -0.04    0.62
  -6 -10  -7    0.15    0.39
  -6 -10  -8    0.83    0.83
   6  10   9    0.84    0.41
  -6 -10  -9    0.79    0.53
   6  10  10    0.02    0.37
  -6 -10 -10    0.48    0.48
   6  10  11    0.24    0.73
  -6 -10 -11    0.54    0.52
  -6 -11  -2    0.29    0.35
  -6 -11  -3    0.49    0.68
  -6 -11  -4    0.34    0.38
  -6 -11  -5    1.53    0.47
  -6 -11  -6   -0.35    0.75
  -7   4   1    0.49    1.43
   7  -4   0   -0.08    0.77
  -7   4   0   -0.12    0.76
   7  -4   1    0.52    0.84
  -7   4  -1   -0.12    1.59
   7  -4   2    0.80    0.51
  -7   4  -2    0.53    0.89
   7  -4   3    0.78    0.95
  -7   4  -3   -2.02    0.94
   7  -4   4    0.16    0.98
  -7   4  -4    1.73    1.59
   7  -3  -4    1.21    0.50
  -7   3   4    1.01    0.91
   7  -3  -3    1.95    0.98
  -7   3   3    1.21    1.69
   7  -3  -2    3.94    1.09
  -7   3   2    2.15    1.09
   7  -3  -1    3.32    0.62
  -7   3   1    0.73    1.88
   7  -3   0    2.66    0.58
  -7   3   0    1.21    1.02
   7  -3   1    2.51    1.05
  -7   3  -1    2.26    1.97
   7  -3   2    0.23    0.47
  -7   3  -2    0.59    1.43
   7  -3   3    0.53    0.51
  -7   3  -3    0.49    0.86
   7  -3   4    1.85    1.15
  -7   3  -4    1.64    2.03
   7  -3   5    0.31    0.56
  -7   3  -5    0.65    0.90
   7  -3   6    0.76    0.63
  -7   3  -6    1.11    0.98
   7  -3   7    0.08    1.08
  -7   3  -7    0.57    1.55
   7  -3   8    0.73    0.70
  -7   3  -8    0.36    0.98
   7  -3   9    1.04    1.43
  -7   3  -9    1.13    1.04
  -7   2   7    1.90    1.66
  -7   2   6    0.24    0.74
  -7   2   5    2.03    1.72
   7  -2  -4    1.41    0.52
  -7   2   4    1.12    0.87
   7  -2  -3    2.58    1.03
  -7   2   3    1.78    1.85
   7  -2  -2    0.05    0.82
  -7   2   2    0.53    0.79
   7  -2  -1    5.56    0.70
  -7   2   1    5.06    2.24
   7  -2   0    4.02    0.68
  -7   2   0    5.81    1.20
   7  -2   3    3.46    0.68
   7  -2   4    3.62    0.74
  -7   2  -4    3.68    1.18
   7  -2   5    3.17    1.32
  -7   2  -5    2.65    1.90
   7  -2   6   -0.23    0.57
  -7   2  -6   -0.27    0.89
   7  -2   7   -0.95    1.18
  -7   2  -7   -0.33    0.92
   7  -2   8    1.93    0.78
  -7   2  -8    0.26    2.03
   7  -2   9    1.30    1.66
  -7   2  -9    2.98    1.18
   7  -2  10    5.09    1.18
  -7   2 -10    8.92    1.48
   7  -2  11    0.78    1.61
   7  -2  11    1.26    1.67
  -7   2 -11    1.12    1.81
  -7   1   8    0.94    1.44
  -7   1   7    0.88    0.83
  -7   1   6    1.62    0.86
  -7   1   5    6.07    2.03
   7  -1  -4    1.31    0.52
  -7   1   4    1.35    0.84
   7  -1  -3    2.48    1.03
  -7   1   3    1.55    1.74
   7  -1  -2    0.44    0.83
  -7   1   2    0.24    0.77
   7  -1  -1    1.38    0.52
  -7   1   1   -0.43    0.93
   7  -1   0    5.54    0.74
  -7   1   0    6.51    2.19
  -7   1  -1    8.24    1.43
   7  -1   3    8.59    0.89
   7  -1   4   10.11    1.00
  -7   1  -4    9.15    1.56
   7  -1   5    0.17    1.35
  -7   1  -5    4.47    1.14
   7  -1   6    1.49    0.69
  -7   1  -6    2.93    2.06
   7  -1   7    1.12    1.18
  -7   1  -7    0.30    0.96
   7  -1   8    2.15    0.77
  -7   1  -8    1.97    1.11
   7  -1   9    2.58    1.59
  -7   1  -9    3.23    2.23
   7  -1  10    1.87    0.86
  -7   1 -10    1.78    1.89
   7  -1  11    1.90    1.72
  -7   1 -11    2.29    1.15
   7  -1  12    2.06    0.97
  -7   1 -12    1.72    2.21
   7  -1  13   -0.28    1.51
  -7   1 -13    0.90    1.69
  -7   0   9    2.91    1.59
  -7   0   8    0.64    1.32
  -7   0   7    2.57    0.90
  -7   0   6    1.77    1.51
  -7   0   5    3.94    0.99
   7   0  -4    4.59    0.67
  -7   0   4    4.84    1.87
   7   0  -3    1.66    0.76
   7   0  -3   -0.08    0.08
  -7   0   3    0.60    0.71
   7   0  -2    1.29    0.52
  -7   0   2    0.77    1.56
   7   0  -1    6.92    0.78
  -7   0   1   11.01    1.29
   7   0   0    6.06    1.28
  -7   0   0    4.82    2.39
   7   0   1    4.60    1.30
  -7   0  -1    5.36    2.22
   7   0   2    7.33    0.86
  -7   0  -2   11.86    1.45
   7   0   3   27.14    1.47
  -7   0  -4    3.36    2.29
  -7   0  -5    1.84    1.06
   7   0   6    1.02    0.67
  -7   0  -6    2.43    1.01
   7   0   7    2.73    1.45
  -7   0  -7    3.07    1.15
   7   0   8    2.62    0.79
  -7   0  -8    3.03    1.95
   7   0   9    1.74    0.82
  -7   0  -9    1.98    1.03
   7   0  10    3.23    0.92
  -7   0 -10    3.61    1.19
   7   0  11    0.30    0.72
  -7   0 -11    0.34    1.64
   7   0  12    0.32    0.79
  -7   0 -12    0.99    1.57
   7   0  13   -0.26    1.38
  -7   0 -13    0.12    0.86
   7   0  14    3.84    1.18
  -7   0 -14    2.17    2.46
  -7  -1   9    1.13    0.80
  -7  -1   8    1.80    0.80
  -7  -1   7    6.47    1.81
  -7  -1   6    6.13    1.03
  -7  -1   5   10.74    1.22
   7   1  -4   -0.14    0.43
  -7  -1   4    2.40    1.28
   7   1  -3    3.89    0.62
  -7  -1   3    3.77    1.01
   7   1  -2    0.30    0.13
   7   1  -2    0.12    0.47
  -7  -1   2    0.92    0.78
   7   1  -1   13.61    1.65
   7   1  -1   13.93    0.55
  -7  -1   1   11.31    2.61
   7   1   0    0.62    0.82
   7   1   0    0.08    0.15
  -7  -1   0    0.97    0.75
   7   1   1    4.00    0.65
   7   1   2    0.16    0.45
   7   1   3    0.71    0.54
  -7  -1  -3    0.70    0.91
  -7  -1  -4    3.00    1.14
  -7  -1  -5    1.83    1.02
   7   1   6    2.78    0.72
  -7  -1  -6    3.24    2.14
   7   1   7   12.81    2.00
  -7  -1  -7   11.58    2.70
   7   1   8    4.92    0.96
  -7  -1  -8    9.77    1.42
   7   1   9    4.67    1.78
  -7  -1  -9    6.70    1.31
   7   1  10    2.40    0.83
  -7  -1 -10    2.76    2.04
   7   1  11    4.89    1.83
  -7  -1 -11    5.68    2.10
   7   1  12    0.04    0.69
  -7  -1 -12    0.68    0.83
   7   1  13   -0.65    1.49
  -7  -1 -13   -0.71    0.95
   7   1  14   -0.36    0.78
  -7  -1 -14    0.89    1.49
   7   1  15    1.71    0.90
   7   1  15   -0.10    0.52
  -7  -1 -15    1.77    1.02
  -7  -2  10    1.04    0.80
  -7  -2   9   -0.07    0.63
  -7  -2   8    0.34    1.23
  -7  -2   7    9.09    1.10
  -7  -2   6    4.15    0.87
  -7  -2   5    8.80    1.93
  -7  -2   4    4.71    0.92
   7   2  -3    0.00    0.42
  -7  -2   3    0.96    1.20
   7   2  -2    0.57    0.91
   7   2  -2    1.10    0.12
  -7  -2   2    1.19    0.80
   7   2  -1    7.92    0.30
   7   2  -1    6.92    0.74
  -7  -2   1    8.34    1.22
   7   2   0    0.18    0.20
   7   2   0   -0.12    0.43
  -7  -2   0    0.28    1.32
   7   2   1   11.32    0.88
   7   2   1   12.56    0.61
  -7  -2  -1   13.15    1.45
   7   2   2    0.34    0.33
  -7  -2  -2    0.41    0.82
   7   2   3    0.61    0.40
   7   2   4    5.33    0.73
   7   2   4    5.45    0.36
   7   2   5    2.05    0.63
   7   2   5    2.25    0.28
  -7  -2  -5    1.30    1.79
   7   2   6    2.39    1.28
   7   2   6    3.47    0.33
  -7  -2  -6    3.45    1.09
   7   2   7    7.38    0.87
   7   2   7    7.19    0.43
  -7  -2  -7    8.83    1.31
   7   2   8    4.11    0.74
   7   2   8    2.28    0.36
  -7  -2  -8    3.07    1.09
   7   2   9    4.49    0.44
   7   2   9    0.57    1.47
  -7  -2  -9    4.34    2.21
   7   2  10    7.02    0.54
   7   2  10    7.41    1.00
  -7  -2 -10    7.20    2.20
   7   2  11    1.15    0.39
   7   2  11   -0.24    1.26
   7   2  11    0.93    1.29
  -7  -2 -11    0.76    0.91
   7   2  12    1.33    0.43
   7   2  12    0.62    0.73
  -7  -2 -12    1.12    0.90
   7   2  13    0.38    0.40
   7   2  13   -0.25    1.21
  -7  -2 -13   -0.01    1.56
   7   2  14    0.60    0.46
   7   2  14    0.58    1.41
  -7  -2 -14    1.11    1.56
   7   2  15    1.56    0.89
  -7  -2 -15    0.96    1.05
   7   2  16    0.40    1.66
  -7  -2 -16    1.74    1.06
  -7  -3  10    1.06    0.78
  -7  -3   9    1.41    0.80
  -7  -3   8    2.85    0.84
  -7  -3   7    1.39    1.29
  -7  -3   6   -0.32    1.08
  -7  -3   5    0.00    0.52
  -7  -3   4    0.47    1.17
  -7  -3   3    4.84    0.91
   7   3  -2    2.59    0.53
   7   3  -2    2.01    0.12
  -7  -3   2    1.64    1.47
   7   3  -1    2.56    1.01
   7   3  -1    2.92    0.21
  -7  -3   1    3.00    1.61
   7   3   0    1.96    0.25
   7   3   0    1.48    0.97
  -7  -3   0    1.55    0.85
   7   3   1   23.73    0.57
   7   3   1   23.48    1.20
  -7  -3  -1   22.09    1.82
   7   3   2    0.55    0.47
   7   3   2    0.82    0.19
  -7  -3  -2    1.14    1.50
   7   3   3   11.70    0.70
   7   3   3    9.62    0.82
  -7  -3  -3   12.73    2.50
   7   3   4   14.51    0.56
  -7  -3  -4   12.50    1.59
   7   3   5    1.35    0.48
  -7  -3  -5    1.06    0.88
   7   3   6    2.50    0.55
   7   3   6    1.65    0.58
  -7  -3  -6    1.67    0.96
   7   3   7    2.08    0.62
   7   3   7    2.77    0.34
  -7  -3  -7    1.86    0.97
   7   3   8    0.15    0.94
   7   3   8    0.73    0.29
  -7  -3  -8   -0.40    1.58
   7   3   9   -0.02    0.49
   7   3   9   -0.18    0.27
  -7  -3  -9   -0.13    1.27
   7   3  10    0.76    1.06
   7   3  10    0.73    0.31
  -7  -3 -10    0.58    1.39
   7   3  11    1.32    0.71
   7   3  11    2.42    0.40
  -7  -3 -11    3.80    0.95
   7   3  12   -0.19    1.02
   7   3  12   -0.13    0.32
  -7  -3 -12   -0.38    0.73
   7   3  13   -0.24    0.64
   7   3  13    0.80    0.38
  -7  -3 -13    1.45    1.50
   7   3  14    4.05    1.70
  -7  -3 -14    5.30    1.94
   7   3  15    1.81    0.84
  -7  -3 -15    1.75    1.02
   7   3  16    0.81    0.86
  -7  -3 -16    3.57    1.04
  -7  -4   9    1.09    0.75
  -7  -4   9    0.90    1.31
  -7  -4   8    5.31    1.68
  -7  -4   7    1.63    0.71
  -7  -4   6   -0.55    1.10
  -7  -4   5    0.14    0.55
  -7  -4   4    1.69    0.67
  -7  -4   3    2.31    1.34
  -7  -4   2    9.96    1.88
   7   4  -1    8.78    0.33
   7   4  -1    9.59    0.74
  -7  -4   1    9.59    1.10
   7   4   0   20.07    1.74
   7   4   0   21.69    0.67
  -7  -4   0   19.03    2.72
   7   4   1   18.59    0.69
   7   4   1   17.39    1.71
  -7  -4  -1   18.39    2.55
   7   4   2    0.43    0.30
   7   4   2    0.16    0.78
  -7  -4  -2    0.38    0.69
   7   4   3    6.69    0.56
   7   4   3    6.24    0.64
  -7  -4  -3    7.09    1.11
   7   4   4    0.17    0.19
   7   4   4   -0.06    0.37
  -7  -4  -4   -0.28    0.67
   7   4   5   10.98    0.82
   7   4   5   11.40    0.80
  -7  -4  -5   11.63    1.31
   7   4   6    3.64    0.37
   7   4   6    1.34    1.05
  -7  -4  -6    1.92    1.83
   7   4   7    2.97    0.38
   7   4   7    2.39    0.56
  -7  -4  -7    3.76    1.74
   7   4   8    0.37    0.46
   7   4   8    0.85    0.55
  -7  -4  -8    0.10    1.47
   7   4   9    6.24    1.35
   7   4   9    7.74    0.89
  -7  -4  -9    8.40    1.94
   7   4  10    0.80    0.53
   7   4  10    0.92    0.61
  -7  -4 -10    1.79    1.32
   7   4  11   -0.19    0.87
   7   4  11    0.26    0.56
  -7  -4 -11    0.16    0.68
   7   4  12    0.48    0.55
   7   4  12    0.99    0.65
  -7  -4 -12    0.94    0.75
   7   4  13    0.09    0.98
   7   4  13    0.21    0.63
  -7  -4 -13    0.70    0.73
   7   4  14    0.18    0.62
  -7  -4 -14    5.40    1.54
   7   4  15    0.17    1.04
  -7  -4 -15    0.31    1.35
   7   4  16    4.35    0.91
  -7  -4 -16    4.01    1.13
  -7  -5   9    5.62    1.00
  -7  -5   9    4.83    0.95
  -7  -5   8    7.24    1.00
  -7  -5   8    4.36    1.65
  -7  -5   7    0.61    1.09
  -7  -5   6    1.13    0.62
  -7  -5   5    7.56    1.54
  -7  -5   4    5.58    0.80
  -7  -5   3    1.06    1.06
  -7  -5   2    0.66    0.57
  -7  -5   1    2.40    1.31
   7   5   0   12.47    0.48
   7   5   0   12.43    0.76
  -7  -5   0   11.80    2.00
   7   5   1    5.76    1.13
   7   5   1    7.99    0.47
  -7  -5  -1    8.72    1.01
   7   5   2    6.54    1.10
   7   5   2    7.84    0.52
  -7  -5  -2    7.30    0.99
   7   5   3    7.23    0.58
   7   5   3    7.65    0.63
  -7  -5  -3    7.71    1.04
   7   5   4    1.46    0.44
   7   5   4    1.02    0.41
  -7  -5  -4    1.13    1.37
   7   5   5    0.13    0.38
   7   5   5   -0.14    0.31
  -7  -5  -5    0.45    1.08
   7   5   6    3.85    0.64
   7   5   6    3.09    0.90
  -7  -5  -6    3.45    1.63
   7   5   7    4.81    0.71
   7   5   7    3.30    0.95
  -7  -5  -7    3.76    1.68
   7   5   8    4.23    0.45
   7   5   8    5.29    0.57
  -7  -5  -8    3.85    1.77
   7   5   9    8.45    0.74
   7   5   9    9.78    0.61
  -7  -5  -9   12.36    2.11
   7   5  10    1.11    1.02
   7   5  10    4.07    0.47
  -7  -5 -10    4.87    1.50
   7   5  11    5.30    0.65
   7   5  11    4.58    0.90
  -7  -5 -11    8.68    1.60
   7   5  12    1.54    0.72
   7   5  12    0.92    0.94
  -7  -5 -12    1.54    0.74
   7   5  13    1.29    0.74
   7   5  13    1.01    0.53
  -7  -5 -13    1.77    0.78
   7   5  14    1.04    0.72
   7   5  14   -0.08    0.91
   7   5  14    0.33    0.94
  -7  -5 -14    0.87    0.75
   7   5  15    0.19    0.50
  -7  -5 -15    0.12    1.20
   7   5  16    0.18    0.99
   7   5  16    0.48    0.43
  -7  -5 -16   -0.26    1.28
  -7  -6   8    2.48    0.84
  -7  -6   8    3.86    0.75
  -7  -6   7    2.65    1.22
  -7  -6   7    0.79    1.18
  -7  -6   6    5.80    0.82
  -7  -6   6    4.15    0.75
  -7  -6   5    1.08    1.00
  -7  -6   4    2.54    1.12
  -7  -6   3    1.29    0.99
  -7  -6   2    0.44    0.50
  -7  -6   1    0.23    0.88
  -7  -6   0    1.33    0.60
   7   6   1   -0.02    0.25
   7   6   1   -0.14    0.30
  -7  -6  -1   -0.64    0.51
   7   6   2    2.15    0.23
   7   6   2    1.65    0.72
  -7  -6  -2    1.57    0.69
   7   6   3    7.76    0.56
   7   6   3    8.22    0.62
  -7  -6  -3    6.94    0.99
   7   6   4    7.33    0.56
   7   6   4    7.71    0.69
  -7  -6  -4    7.64    1.75
   7   6   5    6.50    0.97
   7   6   5    8.13    0.45
  -7  -6  -5    8.22    1.77
   7   6   6    4.24    0.72
   7   6   6    5.58    0.88
  -7  -6  -6    6.20    0.86
   7   6   7    9.32    0.56
   7   6   7    8.17    1.01
  -7  -6  -7    8.60    0.98
   7   6   8    8.85    0.94
   7   6   8    7.59    0.57
  -7  -6  -8    8.31    0.99
   7   6   9    1.89    0.76
   7   6   9    2.31    0.44
  -7  -6  -9    2.82    0.71
   7   6  10   -0.05    0.64
   7   6  10    0.69    0.35
  -7  -6 -10   -0.12    1.07
   7   6  11    1.50    0.42
   7   6  11    2.33    0.44
  -7  -6 -11    0.32    1.22
   7   6  12    0.23    0.75
   7   6  12    1.35    0.41
  -7  -6 -12    0.22    1.18
   7   6  13    0.56    0.76
   7   6  13    1.03    0.42
  -7  -6 -13    0.67    1.19
   7   6  14    0.62    0.90
   7   6  14    2.02    0.49
  -7  -6 -14    1.16    1.30
   7   6  15    0.66    0.53
   7   6  15    1.15    0.49
  -7  -6 -15    3.66    0.75
  -7  -7   7    0.94    1.05
  -7  -7   7    0.65    0.99
  -7  -7   6    4.44    0.75
  -7  -7   6    3.76    0.69
  -7  -7   5    0.62    0.52
  -7  -7   5    0.16    0.47
  -7  -7   4    0.28    0.79
  -7  -7   3    0.23    0.42
  -7  -7   2    1.31    0.52
  -7  -7   1    1.63    0.94
  -7  -7   0    1.33    0.96
  -7  -7  -1    0.31    0.47
   7   7   2    0.34    0.31
  -7  -7  -2    0.38    0.49
   7   7   3    0.04    0.20
   7   7   3    0.69    0.26
  -7  -7  -3    0.21    0.51
   7   7   4    0.78    0.25
   7   7   4    0.68    0.51
  -7  -7  -4    0.99    0.57
   7   7   5    0.19    0.47
   7   7   5    0.23    0.45
  -7  -7  -5    0.24    0.48
   7   7   6    7.57    0.49
   7   7   6    8.60    0.52
  -7  -7  -6    9.25    0.84
   7   7   7    3.36    0.38
   7   7   7    4.04    0.73
  -7  -7  -7    4.79    0.68
   7   7   8    4.52    0.45
   7   7   8    2.72    0.66
  -7  -7  -8    1.64    1.16
   7   7   9    0.32    0.31
   7   7   9   -0.19    0.44
   7   7   9   -0.12    0.46
  -7  -7  -9   -0.14    0.76
   7   7  10    0.18    0.61
   7   7  10    0.25    0.48
  -7  -7 -10    0.46    0.81
   7   7  11    0.45    0.63
   7   7  11    0.13    0.27
  -7  -7 -11    0.19    0.77
   7   7  12    0.32    0.51
   7   7  12   -0.04    0.36
  -7  -7 -12   -0.17    0.79
   7   7  13    0.64    0.59
   7   7  13    0.20    0.42
  -7  -7 -13    0.67    0.93
   7   7  14    1.94    0.70
   7   7  14    0.37    0.46
  -7  -7 -14    0.90    0.59
   7   7  15    0.54    0.47
  -7  -8   6   -0.91    0.62
  -7  -8   5    0.24    0.79
  -7  -8   5    0.12    0.75
  -7  -8   4    2.22    0.59
  -7  -8   4    5.03    0.96
  -7  -8   3   -0.24    0.70
  -7  -8   3   -0.20    0.69
  -7  -8   2    4.69    0.43
  -7  -8   2   -0.19    0.18
  -7  -8   1    2.32    0.74
  -7  -8   1    0.14    0.19
  -7  -8   0    1.82    0.66
  -7  -8   0   -0.13    0.19
  -7  -8  -1    0.50    0.68
  -7  -8  -1   -0.12    0.22
  -7  -8  -2    0.48    0.76
  -7  -8  -3    0.49    0.80
   7   8   4    0.97    0.44
  -7  -8  -4    0.34    0.83
   7   8   5    0.33    0.23
   7   8   5    0.03    0.20
  -7  -8  -5    0.20    0.71
   7   8   6    1.08    0.50
   7   8   6   -0.01    0.36
  -7  -8  -6    0.06    0.76
   7   8   7    0.44    0.30
   7   8   7    0.05    0.35
  -7  -8  -7    0.66    0.80
   7   8   8    0.03    0.19
   7   8   8   -0.33    0.53
  -7  -8  -8   -0.20    0.38
   7   8   9    0.02    0.33
   7   8   9   -0.09    0.31
  -7  -8  -9   -0.07    0.38
   7   8  10   -0.07    0.35
   7   8  10    0.25    0.34
  -7  -8 -10    0.11    0.64
   7   8  11    0.11    0.37
   7   8  11    0.39    0.67
  -7  -8 -11   -0.04    0.69
   7   8  12    0.35    0.71
   7   8  12    0.17    0.23
  -7  -8 -12    0.25    0.75
   7   8  13    0.37    0.76
   7   8  13    0.33    0.46
  -7  -8 -13   -0.20    0.76
  -7  -9   4   -0.06    0.42
  -7  -9   3    2.58    0.74
  -7  -9   3   -0.55    0.81
  -7  -9   2    2.25    0.85
  -7  -9   2    3.31    0.48
  -7  -9   2    3.48    0.49
  -7  -9   1    0.42    0.54
  -7  -9   1    0.25    0.35
  -7  -9   1    0.00    0.37
  -7  -9   0    0.60    0.31
  -7  -9   0    0.36    0.65
  -7  -9   0    0.04    0.43
  -7  -9  -1    0.16    0.25
  -7  -9  -1    0.07    0.62
  -7  -9  -2    0.32    0.28
  -7  -9  -2    0.37    0.69
  -7  -9  -3    0.59    0.71
  -7  -9  -3    0.47    0.31
  -7  -9  -4    0.05    0.37
  -7  -9  -4   -0.67    0.33
   7   9   5    1.10    0.29
  -7  -9  -5    0.26    0.37
  -7  -9  -5    0.23    0.63
   7   9   6   -0.27    0.47
  -7  -9  -6    0.59    0.60
   7   9   7    0.11    0.29
  -7  -9  -7   -0.12    0.55
   7   9   8    0.69    0.30
   7   9   8    0.01    0.14
   7   9   9    0.34    0.65
   7   9  10    0.00    0.35
   7   9  11    0.49    0.42
  -7 -10   0    0.37    0.32
  -7 -10   0    0.47    0.25
  -7 -10   0   -0.14    0.55
  -7 -10  -1    0.01    0.55
  -7 -10  -1    0.87    0.28
  -7 -10  -2    0.96    0.57
  -7 -10  -3   -0.37    0.57
  -7 -10  -4   -0.41    0.66
  -7 -10  -5    4.14    0.55
  -7 -10  -6    0.37    0.42
  -7 -10  -7    1.17    0.48
   7  10   8   -0.46    0.35
  -8   2   0    1.39    1.11
  -8   2  -1    1.83    2.01
   8  -2   3    1.09    0.61
   8  -2   4    0.86    1.14
  -8   2  -4    1.02    1.09
  -8   2  -5    2.15    2.45
   8  -1  -3    3.10    0.70
  -8   1   3    3.18    2.32
   8  -1  -2    0.93    0.60
  -8   1   2    2.23    1.10
   8  -1  -1    6.36    1.38
  -8   1   1    1.46    2.42
   8  -1   0    0.34    0.56
  -8   1   0    0.84    1.00
   8  -1   3    0.78    0.59
  -8   1  -5    3.81    1.34
   8  -1   6    0.14    0.62
  -8   1  -6    1.50    1.97
   8  -1   7    1.07    1.33
  -8   1  -7    2.10    2.04
   8  -1   8    1.16    0.73
  -8   1  -8    0.48    1.13
   8  -1   9    0.38    1.16
  -8   1  -9   -0.79    1.86
  -8   0   5    0.45    0.91
   8   0  -4    0.46    0.54
  -8   0   4    0.46    1.64
   8   0  -3    2.37    0.66
  -8   0   3    2.76    1.14
   8   0  -2    1.19    1.06
  -8   0   2    0.58    1.78
   8   0  -1   -0.27    0.15
   8   0  -1    2.84    0.90
  -8   0   1    2.81    0.90
   8   0   0    3.67    0.71
  -8   0   0    2.28    2.24
  -8   0  -1    8.22    1.56
   8   0   3    2.06    0.64
   8   0   6    1.13    0.63
  -8   0  -6    0.33    1.05
   8   0   7    0.09    1.09
  -8   0  -7   -0.81    1.00
   8   0   8   -0.46    0.64
  -8   0  -8   -0.56    1.77
   8   0   9    0.52    1.40
  -8   0  -9    1.91    1.15
   8   0  10    1.30    0.89
  -8   0 -10    4.04    1.25
   8   0  11    1.49    1.55
  -8   0 -11    0.95    2.00
  -8  -1   6   -0.21    0.80
  -8  -1   5    3.26    2.00
  -8  -1   4    2.07    1.04
   8   1  -3    0.06    0.44
  -8  -1   3   -0.11    0.76
   8   1  -2   -0.22    0.84
  -8  -1   2    0.26    1.50
   8   1  -1   -0.06    0.16
   8   1  -1   -0.08    0.45
  -8  -1   1   -0.23    0.79
   8   1   0   -0.37    0.47
   8   1   0    0.17    0.24
  -8  -1   0   -0.37    0.87
   8   1   1    8.03    0.36
   8   1   1    7.50    1.49
  -8  -1  -1    4.03    2.63
   8   1   2    1.40    0.20
   8   1   2    1.64    0.62
  -8  -1  -2    1.95    1.08
   8   1   3    0.21    0.18
  -8  -1  -5    6.57    1.44
   8   1   6    0.01    0.52
  -8  -1  -6   -0.24    1.62
   8   1   7    1.70    1.24
  -8  -1  -7    1.59    1.88
   8   1   8    0.31    0.55
  -8  -1  -8   -0.93    0.90
   8   1   9    2.10    1.40
  -8  -1  -9    2.59    2.27
   8   1  10    1.84    0.82
  -8  -1 -10    2.75    1.98
   8   1  11    0.79    0.78
  -8  -1 -11    1.75    1.11
   8   1  12    1.99    1.68
  -8  -1 -12    1.72    1.17
  -8  -2   6    2.51    1.80
  -8  -2   5    1.90    0.98
  -8  -2   4    1.99    0.96
   8   2  -3    0.21    0.48
  -8  -2   3    0.90    1.42
   8   2  -2   -0.12    0.45
  -8  -2   2   -0.16    0.76
   8   2  -1    0.07    0.13
   8   2  -1   -0.01    0.44
  -8  -2   1    0.44    1.41
   8   2   0   -0.12    0.81
   8   2   0    0.08    0.18
  -8  -2   0    0.22    0.77
   8   2   1    2.29    0.33
   8   2   1    1.70    0.60
  -8  -2  -1    1.12    1.08
   8   2   2    0.01    0.29
   8   2   2    0.24    0.46
  -8  -2  -2   -0.43    1.49
   8   2   3    6.83    0.35
  -8  -2  -3    3.07    1.40
   8   2   4    5.54    0.54
   8   2   5    0.76    0.41
   8   2   5    1.03    0.56
   8   2   6    1.68    0.49
   8   2   6    2.47    1.19
   8   2   7    5.30    0.39
   8   2   7    5.55    0.82
  -8  -2  -7    7.08    1.34
   8   2   8    2.02    1.33
   8   2   8    2.71    0.36
  -8  -2  -8    3.95    2.27
   8   2   9    1.64    0.72
   8   2   9    2.30    0.38
  -8  -2  -9    2.65    1.95
   8   2  10    0.09    0.33
   8   2  10    0.52    1.11
  -8  -2 -10    1.35    0.90
   8   2  11    0.68    0.71
   8   2  11    0.89    0.41
  -8  -2 -11    1.61    1.01
   8   2  12    0.70    0.42
   8   2  12   -0.10    1.35
  -8  -2 -12   -0.81    1.77
   8   2  13    0.88    0.72
   8   2  13   -0.19    0.67
  -8  -2 -13   -0.78    0.84
  -8  -3   6    6.10    1.18
  -8  -3   5    2.83    1.75
  -8  -3   4    0.83    1.48
  -8  -3   3   -0.06    0.68
   8   3  -2    2.66    0.61
  -8  -3   2    1.31    1.74
   8   3  -1    1.44    1.03
   8   3  -1    2.00    0.17
  -8  -3   1    0.97    0.90
   8   3   0    7.66    0.76
   8   3   0    7.27    0.34
  -8  -3   0    3.60    1.30
   8   3   1    7.52    0.41
   8   3   1    6.69    1.41
  -8  -3  -1    4.65    2.31
   8   3   2    4.35    0.42
   8   3   2    1.47    1.25
  -8  -3  -2    6.11    1.19
   8   3   3    2.79    0.65
   8   3   3    3.75    0.29
   8   3   4   -0.13    0.36
   8   3   5    1.59    0.27
  -8  -3  -5    0.91    0.99
   8   3   6    0.18    0.37
  -8  -3  -6   -0.50    0.79
   8   3   7    1.03    0.47
   8   3   7    1.37    0.58
  -8  -3  -7    1.56    1.84
   8   3   8    2.13    0.54
   8   3   8    1.18    1.16
  -8  -3  -8    2.30    1.73
   8   3   9    3.00    0.74
   8   3   9    3.54    0.66
  -8  -3  -9    4.65    1.18
   8   3  10    0.66    1.08
   8   3  10    0.66    0.32
  -8  -3 -10    3.27    0.94
   8   3  11    1.99    0.75
   8   3  11    2.76    0.41
  -8  -3 -11    1.83    2.06
   8   3  12    1.14    1.24
  -8  -3 -12    1.32    1.71
   8   3  13   -0.47    1.16
  -8  -3 -13    0.58    0.85
  -8  -3 -14    0.97    1.03
  -8  -4   6    6.24    2.09
  -8  -4   5    3.38    0.96
  -8  -4   4    3.65    1.71
  -8  -4   3    4.85    1.04
  -8  -4   2    2.44    1.60
   8   4  -1    3.28    0.56
  -8  -4   1    0.81    0.92
   8   4   0    1.12    1.09
   8   4   0    3.68    0.17
  -8  -4   0    1.85    1.76
   8   4   1    3.32    0.60
   8   4   1    3.45    0.32
  -8  -4  -1    1.59    1.00
   8   4   2    5.89    0.43
   8   4   2    3.75    0.66
  -8  -4  -2    1.83    1.15
   8   4   3    3.78    0.46
   8   4   3    3.40    1.09
  -8  -4  -3    1.83    1.87
   8   4   4    0.82    0.39
   8   4   4    0.47    0.47
  -8  -4  -4    0.70    0.86
   8   4   5   -0.35    0.38
   8   4   5   -0.13    0.41
  -8  -4  -5    0.45    0.74
   8   4   6    6.14    0.74
   8   4   6    5.77    1.23
  -8  -4  -6    7.43    1.24
   8   4   7    2.09    0.35
   8   4   7    1.80    0.56
  -8  -4  -7    2.35    1.86
   8   4   8    0.78    0.30
   8   4   8    0.48    0.50
  -8  -4  -8    0.64    1.43
   8   4   9    0.66    0.53
   8   4   9   -0.11    0.89
  -8  -4  -9    0.37    0.85
   8   4  10    0.98    0.52
   8   4  10    0.27    0.56
  -8  -4 -10    0.61    0.86
   8   4  11    0.35    1.24
   8   4  11    5.08    0.75
  -8  -4 -11    1.15    2.05
   8   4  12    0.12    0.52
  -8  -4 -12    0.23    1.33
   8   4  13    0.78    0.95
  -8  -4 -13   -0.38    0.78
  -8  -4 -14    0.92    0.93
  -8  -5   6    0.91    1.34
  -8  -5   5   -0.01    1.10
  -8  -5   4    2.17    0.82
  -8  -5   3    3.34    1.63
  -8  -5   2    6.97    1.04
  -8  -5   1    0.93    1.34
   8   5   0    1.88    0.13
   8   5   0    1.82    0.49
  -8  -5   0    1.32    0.79
   8   5   1    1.83    0.28
   8   5   1    1.26    0.85
  -8  -5  -1    0.75    0.79
   8   5   2    1.00    0.44
   8   5   2    1.06    0.30
  -8  -5  -2    0.31    1.48
   8   5   3    0.50    0.40
   8   5   3    0.30    0.32
  -8  -5  -3    0.27    1.26
   8   5   4    1.00    0.23
   8   5   4    0.27    0.79
  -8  -5  -4    0.56    0.79
   8   5   5    4.38    0.56
   8   5   5    3.43    0.54
  -8  -5  -5    2.06    0.97
   8   5   6    2.28    0.33
   8   5   6    1.79    0.49
  -8  -5  -6    3.09    1.70
   8   5   7   -0.01    0.86
   8   5   7    2.82    0.89
  -8  -5  -7    0.24    1.61
   8   5   8    7.51    0.81
   8   5   8    4.98    0.65
  -8  -5  -8    1.26    1.83
   8   5   9    2.09    0.37
   8   5   9    1.10    0.52
  -8  -5  -9    0.47    0.88
   8   5  10    0.70    0.34
   8   5  10    0.73    0.84
  -8  -5 -10    0.31    0.78
   8   5  11    0.49    0.48
   8   5  11    0.96    0.61
  -8  -5 -11    0.19    0.78
   8   5  12    0.10    0.79
   8   5  12    0.32    0.57
  -8  -5 -12   -0.63    1.28
   8   5  13    0.12    0.45
   8   5  13    0.24    0.57
  -8  -5 -13   -1.42    1.14
   8   5  14    0.78    0.73
  -8  -5 -14    0.94    0.84
  -8  -6   5    0.43    1.11
  -8  -6   4   -0.16    0.59
  -8  -6   3    0.09    1.00
  -8  -6   2   -0.14    0.58
  -8  -6   1    0.54    1.13
  -8  -6   0    0.61    0.64
   8   6   1    5.01    0.36
   8   6   1    4.13    0.55
  -8  -6  -1    1.75    1.65
   8   6   2    3.67    0.40
   8   6   2    3.12    0.50
  -8  -6  -2    0.88    1.52
   8   6   3    3.61    0.51
   8   6   3    4.37    0.47
  -8  -6  -3    5.26    0.93
   8   6   4    1.21    0.71
   8   6   4    0.65    0.40
  -8  -6  -4    1.24    0.74
   8   6   5    0.64    0.70
   8   6   5    0.87    0.25
  -8  -6  -5    0.27    0.70
   8   6   6    3.23    0.60
   8   6   6    2.13    0.46
  -8  -6  -6    2.96    1.52
   8   6   7    0.41    0.28
   8   6   7   -0.01    0.65
  -8  -6  -7    1.28    1.23
   8   6   8    0.72    0.59
   8   6   8    0.78    0.68
  -8  -6  -8    0.35    1.15
   8   6   9    1.40    0.66
   8   6   9    0.75    0.41
  -8  -6  -9    1.12    1.27
   8   6  10    3.02    0.43
   8   6  10    0.94    0.87
  -8  -6 -10    0.07    0.83
   8   6  11    0.85    0.38
   8   6  11    0.53    0.42
  -8  -6 -11    0.21    0.71
   8   6  12   -0.32    0.76
   8   6  12    0.64    0.38
  -8  -6 -12    0.74    0.68
   8   6  13   -0.26    0.40
   8   6  13    0.24    0.66
  -8  -6 -13   -0.21    1.20
  -8  -7   4    0.24    0.56
  -8  -7   3    0.17    0.96
  -8  -7   2    0.08    0.53
  -8  -7   1    0.08    0.92
  -8  -7   0    0.36    0.57
  -8  -7  -1    0.84    1.12
   8   7   2    0.73    0.31
  -8  -7  -2    0.47    1.08
   8   7   3    2.17    0.41
   8   7   3    2.81    0.41
  -8  -7  -3    1.84    1.33
   8   7   4   -0.02    0.20
   8   7   4   -0.19    0.54
  -8  -7  -4   -0.54    0.56
   8   7   5    0.46    0.33
   8   7   5    0.56    0.43
  -8  -7  -5    0.44    0.63
   8   7   6    0.06    0.28
   8   7   6   -0.02    0.23
  -8  -7  -6   -0.34    0.51
   8   7   7    0.62    0.58
   8   7   7    0.71    0.54
  -8  -7  -7    0.42    0.60
   8   7   8    0.54    0.33
   8   7   8    0.64    0.33
  -8  -7  -8    1.31    1.17
   8   7   9    1.28    0.61
   8   7   9    0.30    0.32
  -8  -7  -9   -0.35    1.12
   8   7  10   -0.06    0.57
   8   7  10    0.05    0.50
   8   7  10   -0.01    0.52
  -8  -7 -10    0.06    0.97
   8   7  11    0.37    0.37
   8   7  11   -0.15    0.31
  -8  -7 -11    1.84    0.97
   8   7  12    0.38    0.41
   8   7  12    0.88    0.67
  -8  -7 -12    0.70    1.02
  -8  -8   2    0.54    0.54
  -8  -8   1   -0.16    0.85
  -8  -8   1   -0.08    0.88
  -8  -8   0   -0.12    0.48
  -8  -8  -1   -0.09    0.47
  -8  -8  -2    0.67    1.04
   8   8   3   -0.03    0.17
  -8  -8  -3   -0.05    0.91
   8   8   4    0.15    0.35
   8   8   4    0.16    0.25
  -8  -8  -4    0.05    0.89
   8   8   5    0.15    0.37
   8   8   5   -0.06    0.23
  -8  -8  -5    0.00    0.82
   8   8   6    0.44    0.27
   8   8   6    0.04    0.46
  -8  -8  -6   -0.10    0.88
   8   8   7    0.11    0.49
   8   8   7    0.00    0.23
  -8  -8  -7    0.16    0.82
   8   8   8   -0.13    0.27
   8   8   8    2.16    0.59
  -8  -8  -8    0.04    0.91
   8   8   9    0.13    0.50
   8   8   9    0.95    0.38
  -8  -8  -9    0.27    0.89
   8   8  10   -0.09    0.25
   8   8  10    0.34    0.65
  -8  -8 -10   -0.58    0.49
   8   8  11    0.47    0.69
  -8  -8 -11    0.06    0.49
  -8  -9  -1   -0.44    0.82
  -8  -9  -2    0.02    0.42
  -8  -9  -3    0.04    0.43
  -8  -9  -4    0.06    0.43
   8   9   5    0.39    0.25
  -8  -9  -5   -0.17    0.46
   8   9   6   -0.13    0.46
  -8  -9  -6   -0.17    0.44
   8   9   7    0.04    0.21
  -8  -9  -7    0.73    0.46
   8   9   8    0.18    0.56
  -9  -1  -1    0.82    1.20
   9   1   2    0.12    0.29
   9   1   3    1.52    0.43
   9   1   3    1.56    0.69
   9   1   4   -0.12    0.24
   9   1   5    1.49    0.35
   9   1   6    0.27    0.33
   9   1   7   -0.10    0.33
  -9  -2   1   -0.04    1.59
   9   2   0    0.27    0.57
  -9  -2   0    1.03    1.07
   9   2   1    2.43    1.28
  -9  -2  -1    1.70    2.47
   9   2   2    3.00    0.42
   9   2   2    1.48    0.74
  -9  -2  -2    1.35    1.35
   9   2   3    2.49    0.29
   9   2   4    2.96    0.46
   9   2   5    2.33    0.26
  -9  -2  -5    2.53    1.33
   9   2   6    0.71    1.05
   9   2   6    0.18    0.22
  -9  -2  -6    0.14    1.95
   9   2   7    0.13    0.56
   9   2   7   -0.19    0.42
  -9  -2  -7   -0.61    1.00
   9   2   8    0.04    0.49
   9   2   8    0.40    1.11
  -9  -2  -8    0.82    1.07
   9   2   9    0.39    0.59
   9   3  -1    0.14    0.51
  -9  -3   1    0.20    0.88
   9   3   0    0.78    1.00
  -9  -3   0   -0.32    1.85
   9   3   1    2.05    0.62
  -9  -3  -1    0.35    1.14
   9   3   2    2.19    0.33
   9   3   2    1.44    0.68
  -9  -3  -2    1.64    2.26
   9   3   3    2.87    0.43
   9   3   3    2.04    1.26
  -9  -3  -3    1.48    1.27
   9   3   4    1.08    0.63
   9   3   4    1.68    0.27
  -9  -3  -4    0.64    1.15
   9   3   5    1.50    0.48
   9   3   6    1.11    0.45
   9   3   7    0.00    0.20
   9   3   7    0.03    0.50
  -9  -3  -7   -0.35    0.89
   9   3   8    0.58    0.25
   9   3   8    0.38    1.06
  -9  -3  -8    0.17    2.03
   9   3   9    0.27    0.49
   9   3   9    1.01    0.62
  -9  -3  -9    0.39    1.08
   9   3  10    0.48    0.53
  -9  -4   2    0.40    0.88
   9   4  -1    0.40    0.50
  -9  -4   1   -0.36    0.84
   9   4   0    1.11    0.55
  -9  -4   0    0.38    0.93
   9   4   1    1.59    1.03
  -9  -4  -1    0.63    1.03
   9   4   2    0.60    0.94
   9   4   2    0.54    0.28
  -9  -4  -2    0.36    1.68
   9   4   3    3.12    0.41
   9   4   3    2.00    0.64
  -9  -4  -3    0.84    1.17
   9   4   4    0.89    0.41
   9   4   4    1.51    1.02
   9   4   5    0.37    0.23
   9   4   5   -0.20    0.49
   9   4   6   -0.03    0.43
   9   4   6   -0.36    0.86
  -9  -4  -6    1.73    0.90
   9   4   7    1.00    0.54
   9   4   7    0.84    0.52
  -9  -4  -7    1.27    1.94
   9   4   8    2.25    0.34
   9   4   8    1.51    0.63
  -9  -4  -8    1.06    1.93
   9   4   9    2.59    0.35
   9   4   9    1.72    1.17
  -9  -4  -9    0.58    1.19
   9   4  10    0.24    0.28
  -9  -5   1    0.40    1.43
   9   5   0   -0.19    0.46
  -9  -5   0   -0.06    0.76
   9   5   1    0.22    0.45
  -9  -5  -1   -0.39    1.52
   9   5   2    1.20    0.93
   9   5   2    1.08    0.17
  -9  -5  -2    0.27    0.95
   9   5   3    2.16    1.08
   9   5   3    3.15    0.25
  -9  -5  -3    0.91    1.14
   9   5   4    0.51    0.36
   9   5   4    0.63    0.49
  -9  -5  -4   -0.35    1.52
   9   5   5    1.21    0.46
   9   5   5    0.81    0.93
  -9  -5  -5    0.84    0.93
   9   5   6    1.16    0.29
   9   5   6    1.10    0.52
  -9  -5  -6   -0.01    0.94
   9   5   7    0.25    0.49
   9   5   7    0.27    0.81
  -9  -5  -7   -0.12    1.56
   9   5   8    0.26    0.56
   9   5   8    1.03    0.48
  -9  -5  -8    0.16    1.52
   9   5   9    0.01    0.28
   9   5   9    0.16    0.44
  -9  -5  -9    0.44    0.83
   9   5  10    0.64    0.32
  -9  -6   0    0.42    0.76
   9   6   1   -0.16    0.42
  -9  -6  -1   -0.13    1.28
   9   6   2    0.11    0.23
   9   6   2    0.22    0.41
  -9  -6  -2    0.28    0.75
   9   6   3    0.48    0.32
   9   6   3    1.23    0.80
  -9  -6  -3    0.16    1.56
   9   6   4   -0.43    0.38
   9   6   4    0.34    0.32
  -9  -6  -4    0.26    1.27
   9   6   5    0.39    0.45
   9   6   5    0.66    0.24
  -9  -6  -5    0.30    0.83
   9   6   6    0.09    0.80
   9   6   6    0.92    0.46
  -9  -6  -6   -0.06    0.80
   9   6   7    2.12    0.35
   9   6   7    1.32    0.51
  -9  -6  -7    0.41    1.74
   9   6   8    0.89    0.57
   9   6   8    0.14    0.79
  -9  -6  -8   -0.01    1.35
   9   6   9   -0.47    0.61
   9   7   2    0.15    0.14
  -9  -7  -2    0.34    0.68
   9   7   3    0.42    0.17
   9   7   3    0.38    0.38
  -9  -7  -3    0.34    1.36
   9   7   4   -0.11    0.34
   9   7   4   -0.10    0.61
  -9  -7  -4    0.00    1.18
   9   7   5    0.35    0.37
   9   7   5    0.61    0.41
  -9  -7  -5   -0.18    0.73
   9   7   6    0.24    0.57
   9   7   6   -0.06    0.23
  -9  -7  -6   -0.04    0.67
   9   7   7    0.24    0.49
   0   0   0    0.00    0.00
;
_shelx_hkl_checksum     64247
_shelx_res_file
;
TITL www in P-1
    www.res
    created by SHELXL-2017/1 at 09:02:53 on 25-Aug-2017
CELL 0.71073 7.3257 9.0188 15.5784 81.704 77.638 68.9
ZERR 1 0.0015 0.0018 0.0031 0.03 0.03 0.03
LATT 1
SFAC C H N O Zn
UNIT 36 32 14 6 1
SADI N7 O3 N7 O1 N7 O1A N7 O2A N7 O2
SIMU 0.01 0.005 2 O2 O2A O1 O1A N7 O3
RIGU O3 N7 O1 O2
RIGU O3 N7 O1A O2A
L.S. 100
PLAN  2
SIZE 0.2 0.22 0.24
BOND
BOND $H
fmap 2
acta
OMIT -3 50
REM <olex2.extras>
REM <HklSrc "%.\\www.hkl">
REM </olex2.extras>
WGHT    0.079000    0.295600
FVAR       0.28349   0.50046
ZN1   5    0.000000    1.000000    0.000000    10.50000    0.03648    0.04920 =
         0.02868    0.00329   -0.00248   -0.00976
O3    4    0.163111    1.160660    0.001893    11.00000    0.06580    0.06347 =
         0.04921   -0.00842   -0.00203   -0.03255
N1    3    0.232214    0.812312    0.057332    11.00000    0.04437    0.04993 =
         0.03312    0.00272   -0.00739   -0.01227
N2    3    0.478957    0.693692    0.127368    11.00000    0.05143    0.05094 =
         0.03837    0.00516   -0.01233   -0.01363
N3    3    0.406126    0.576616    0.119786    11.00000    0.07696    0.04812 =
         0.05973    0.00360   -0.02514   -0.02161
N4    3    0.170054    0.953952   -0.128128    11.00000    0.04634    0.05593 =
         0.03105    0.00132   -0.00482   -0.01576
N5    3    0.396132    0.845616   -0.236449    11.00000    0.05057    0.05446 =
         0.03469   -0.00488    0.00537   -0.02445
N6    3    0.278711    0.986537   -0.271254    11.00000    0.07224    0.08765 =
         0.04248    0.00736    0.00221   -0.01934
N7    3    0.139848    1.252964    0.060125    11.00000    0.06161    0.06102 =
         0.05798   -0.01363   -0.00853   -0.02990
C1    1    0.258955    0.654999    0.077061    11.00000    0.06502    0.05188 =
         0.05238   -0.00032   -0.02150   -0.01853
AFIX  43
H1    2    0.179295    0.606514    0.061538    11.00000   -1.20000
AFIX   0
C2    1    0.374279    0.830073    0.090416    11.00000    0.05225    0.04688 =
         0.03845    0.00473   -0.00403   -0.01653
AFIX  43
H2    2    0.397217    0.925660    0.087958    11.00000   -1.20000
AFIX   0
C3    1    0.646573    0.658548    0.173139    11.00000    0.05184    0.07131 =
         0.05739    0.00881   -0.02025   -0.02015
AFIX  23
H3A   2    0.687840    0.751186    0.165279    11.00000   -1.20000
H3B   2    0.757323    0.571442    0.146296    11.00000   -1.20000
AFIX   0
C4    1    0.599697    0.614576    0.269962    11.00000    0.05890    0.04804 =
         0.04631    0.00564   -0.02007   -0.01456
C5    1    0.745511    0.511964    0.313231    11.00000    0.04437    0.13311 =
         0.06979    0.04380   -0.01790   -0.01726
AFIX  43
H5    2    0.873179    0.468413    0.281685    11.00000   -1.20000
AFIX   0
C6    1    0.708189    0.471108    0.402830    11.00000    0.05662    0.13293 =
         0.06980    0.04652   -0.02842   -0.02068
AFIX  43
H6    2    0.812884    0.404978    0.430318    11.00000   -1.20000
AFIX   0
C7    1    0.522359    0.525092    0.451835    11.00000    0.07066    0.04257 =
         0.04675    0.00094   -0.02674   -0.01214
C8    1    0.375578    0.627293    0.407943    11.00000    0.08279    0.07691 =
         0.04066   -0.00599   -0.01028    0.02495
AFIX  43
H8    2    0.246945    0.667746    0.439147    11.00000   -1.20000
AFIX   0
C9    1    0.412593    0.671673    0.319490    11.00000    0.09051    0.07520 =
         0.04481    0.00188   -0.02706    0.02112
AFIX  43
H9    2    0.309014    0.741721    0.292602    11.00000   -1.20000
AFIX   0
C10   1    0.328393    0.829819   -0.151989    11.00000    0.05165    0.05496 =
         0.03560    0.00345    0.00146   -0.01124
AFIX  43
H10   2    0.384162    0.743198   -0.114162    11.00000   -1.20000
AFIX   0
C11   1    0.146458    1.048625   -0.203519    11.00000    0.04931    0.06840 =
         0.03637    0.00471    0.00025   -0.00133
AFIX  43
H11   2    0.046686    1.147437   -0.206804    11.00000   -1.20000
AFIX   0
C12   1    0.562507    0.731069   -0.290866    11.00000    0.07855    0.05491 =
         0.05742   -0.01739    0.02835   -0.03288
AFIX  23
H12A  2    0.509806    0.678916   -0.324861    11.00000   -1.20000
H12B  2    0.641231    0.649898   -0.252615    11.00000   -1.20000
AFIX   0
C13   1    0.694077    0.810329   -0.352693    11.00000    0.05756    0.04728 =
         0.04539   -0.00877    0.01531   -0.01942
C14   1    0.817545    0.865027   -0.322759    11.00000    0.08738    0.10035 =
         0.03426   -0.00004    0.00237   -0.04757
AFIX  43
H14   2    0.821652    0.853057   -0.262825    11.00000   -1.20000
AFIX   0
C15   1    0.937537    0.938447   -0.380271    11.00000    0.07462    0.10762 =
         0.03853   -0.00184   -0.00422   -0.05403
AFIX  43
H15   2    1.021917    0.973475   -0.358088    11.00000   -1.20000
AFIX   0
C16   1    0.934832    0.960830   -0.469645    11.00000    0.03859    0.04274 =
         0.03881   -0.00546    0.00241   -0.00730
C17   1    0.810103    0.904024   -0.499037    11.00000    0.08667    0.11369 =
         0.03808    0.00298   -0.00703   -0.05987
AFIX  43
H17   2    0.804965    0.915631   -0.558860    11.00000   -1.20000
AFIX   0
C18   1    0.691549    0.829559   -0.440936    11.00000    0.08466    0.11133 =
         0.05136   -0.00515   -0.00197   -0.06593
AFIX  43
H18   2    0.608813    0.792084   -0.462688    11.00000   -1.20000
AFIX   0
PART 1
O1    4   -0.007506    1.375904    0.061294    21.00000    0.09143    0.07651 =
         0.08003   -0.01578   -0.00829   -0.00615
O2    4    0.275412    1.207458    0.104810    21.00000    0.09432    0.08030 =
         0.07478   -0.00265   -0.03164   -0.03523
PART 0
PART 2
O1A   4   -0.024850    1.324155    0.102760   -21.00000    0.08018    0.07508 =
         0.07373   -0.01644    0.00946   -0.01974
O2A   4    0.277509    1.274279    0.082835   -21.00000    0.08542    0.08826 =
         0.08734   -0.00807   -0.02991   -0.04140
HKLF 4
REM  www in P-1
REM R1 =  0.0509 for    2589 Fo > 4sig(Fo)  and  0.0664 for all    3271 data
REM    278 parameters refined using     85 restraints
END
WGHT      0.0790      0.2956
REM Highest difference peak  0.342,  deepest hole -0.544,  1-sigma level  0.080
Q1    1  -0.0016  1.2502  0.1384  11.00000  0.05    0.34
Q2    1   0.0920  0.5742  0.1600  11.00000  0.05    0.33
;
_shelx_res_checksum     24804
