# Supplementary material for: A two-dimensional Zn coordination polymer with a three-dimensional supra­molecular architecture
Source: Acta Crystallogr E Crystallogr Commun. 2017 Sep 5;73(Pt 10):1402–4. doi: 10.1107/S2056989017012452 (PMC5730282; doi:10.1107/S2056989017012452)
Supplement: Supplementary file 2 [file e-73-01402-Isup2.hkl]

data_I                                                                          
_shelx_title ' www in P-1'                                                      
_shelx_refln_list_code          4                                               
_shelx_F_calc_maximum      139.97                                               
_exptl_crystal_F_000       424.00                                               
_reflns_d_resolution_high  0.8409                                               
                                                                                
loop_                                                                           
 _space_group_symop_operation_xyz                                               
 'x, y, z'                                                                      
 '-x, -y, -z'                                                                   
                                                                                
_cell_length_a     7.3257                                                       
_cell_length_b     9.0188                                                       
_cell_length_c    15.5784                                                       
_cell_angle_alpha  81.704                                                       
_cell_angle_beta   77.638                                                       
_cell_angle_gamma  68.900                                                       
                                                                                
_shelx_F_squared_multiplier     1.000                                           
                                                                                
loop_                                                                           
 _refln_index_h                                                                 
 _refln_index_k                                                                 
 _refln_index_l                                                                 
 _refln_F_squared_calc                                                          
 _refln_F_squared_meas                                                          
 _refln_F_squared_sigma                                                         
 _refln_observed_status                                                         
   1   0   0        184.65        172.95         5.16 o                         
   2   0   0        306.52        277.04        28.06 o                         
   3   0   0        659.11        561.36        17.48 o                         
   4   0   0        162.08        117.62         7.34 o                         
   5   0   0        286.05        282.24        35.15 o                         
   6   0   0        107.23        126.19        12.26 o                         
   7   0   0         78.26         71.50        14.04 o                         
   8   0   0         28.58         42.98         8.65 o                         
  -7   1   0         70.20         70.38         8.72 o                         
  -6   1   0         47.44         70.18        14.31 o                         
  -5   1   0         27.00         18.75         9.72 o                         
  -4   1   0         75.62         89.38         6.67 o                         
  -3   1   0          4.97         11.15         4.16 o                         
  -2   1   0        922.86        973.15        24.95 o                         
  -1   1   0      10520.22       9726.82       348.00 o                         
   1   1   0       4731.45       4392.23        74.93 o                         
   2   1   0       1471.64       1623.61        28.49 o                         
   3   1   0        163.39        161.83         8.09 o                         
   4   1   0          5.27          6.67         3.54 o                         
   5   1   0        489.06        527.40        26.44 o                         
   6   1   0        463.92        461.95        18.45 o                         
   7   1   0          3.08          3.49         3.61 o                         
   8   1   0          1.22         -0.84         2.58 o                         
  -7   2   0         64.23         57.08        11.14 o                         
  -5   2   0        129.83        140.46        12.67 o                         
  -4   2   0        247.99        262.54        14.62 o                         
  -3   2   0        138.74        148.90         9.20 o                         
  -2   2   0       2236.50       2081.15        51.31 o                         
  -1   2   0       5757.80       5478.20       174.64 o                         
   0   2   0         25.75         54.58         5.22 o                         
   1   2   0        708.78        816.25        15.05 o                         
   2   2   0         71.26         80.18         2.71 o                         
   3   2   0        260.87        249.23         4.84 o                         
   4   2   0        461.19        528.15        24.91 o                         
   5   2   0         67.35         75.70         3.95 o                         
   6   2   0        127.82        116.72         6.95 o                         
   7   2   0          1.04          1.28         2.24 o                         
   8   2   0          1.82          0.90         2.13 o                         
  -6   3   0         54.35         45.87        11.35 o                         
  -5   3   0        151.45        166.67        20.22 o                         
  -4   3   0        129.44        144.36        11.20 o                         
  -3   3   0        273.91        251.34        17.73 o                         
  -2   3   0       2809.05       2636.00        68.54 o                         
  -1   3   0        323.21        323.00         8.70 o                         
   0   3   0        309.95        301.48         9.23 o                         
   1   3   0       2171.02       2172.67        48.70 o                         
   2   3   0       1442.95       1461.29        23.41 o                         
   3   3   0        342.12        336.93         5.17 o                         
   4   3   0        382.73        384.56         7.91 o                         
   5   3   0         62.80         61.78         5.12 o                         
   6   3   0          0.64          1.46         1.41 o                         
   7   3   0         20.57         23.43         2.90 o                         
   8   3   0         70.50         89.94        12.03 o                         
  -6   4   0         72.62         74.82        12.34 o                         
  -5   4   0          7.45         -0.12         6.69 o                         
  -4   4   0        409.48        399.87        19.89 o                         
  -3   4   0         98.50         93.41        10.85 o                         
  -2   4   0         78.67         81.08         8.88 o                         
  -1   4   0        601.48        648.84        17.92 o                         
   0   4   0        103.78         93.51         4.98 o                         
   1   4   0        477.83        486.00        26.50 o                         
   2   4   0        591.86        669.40        14.19 o                         
   3   4   0         73.23         62.18         1.91 o                         
   4   4   0        610.88        641.13         9.99 o                         
   5   4   0         39.73         39.86         3.85 o                         
   6   4   0         18.84         12.69         2.71 o                         
   7   4   0        245.75        266.09        11.66 o                         
   8   4   0         46.54         44.83        12.65 o                         
  -5   5   0        109.97         98.41         7.33 o                         
  -4   5   0         20.43         17.32         4.61 o                         
  -3   5   0        595.84        624.67        17.93 o                         
  -2   5   0          1.50          3.44         5.08 o                         
  -1   5   0        421.75        427.92        10.79 o                         
   0   5   0        629.64        608.08        14.03 o                         
   1   5   0         85.12         86.50         3.98 o                         
   2   5   0         17.58         21.96         1.95 o                         
   3   5   0        394.90        390.80        10.42 o                         
   4   5   0          0.97          5.01         3.75 o                         
   5   5   0          1.48          0.24         1.96 o                         
   6   5   0         20.90         24.17         2.41 o                         
   7   5   0        165.06        154.72         4.95 o                         
   8   5   0         27.10         23.13         1.76 o                         
  -4   6   0        111.51        120.33         7.19 o                         
  -3   6   0        276.06        271.61        22.27 o                         
  -2   6   0          4.99          5.53         3.56 o                         
  -1   6   0          3.05          3.46         3.65 o                         
   0   6   0        915.64        887.97        19.99 o                         
   1   6   0         64.26         41.34         4.51 o                         
   2   6   0         91.12         82.96         3.39 o                         
   3   6   0        115.49        121.59         3.49 o                         
   4   6   0         20.61         26.40         4.81 o                         
   5   6   0         12.66         12.63         2.74 o                         
   6   6   0        116.71        121.45        17.30 o                         
   7   6   0         22.47         16.55         7.47 o                         
   8   6   0         26.51          7.59         7.96 o                         
  -4   7   0         42.26         35.50         4.28 o                         
  -3   7   0         21.09         16.74         5.07 o                         
  -2   7   0        150.83        139.09         7.99 o                         
  -1   7   0          2.50          1.98         3.08 o                         
   0   7   0         80.91         69.17         3.57 o                         
   1   7   0        124.26        128.64         7.15 o                         
   2   7   0         80.60         84.93         2.85 o                         
   3   7   0         35.73         37.94         3.30 o                         
   4   7   0         30.14         32.85         7.51 o                         
   5   7   0        105.97        104.76         6.97 o                         
   6   7   0         70.44         70.19         6.14 o                         
   7   7   0         20.01         16.55        11.95 o                         
  -3   8   0         19.95         37.41        14.81 o                         
  -2   8   0         96.23         95.64        12.19 o                         
  -1   8   0         34.22         39.42         3.79 o                         
   0   8   0          0.95          1.66         1.62 o                         
   1   8   0         68.03         68.77         3.58 o                         
   2   8   0          1.92          3.20         1.30 o                         
   3   8   0         39.24         30.51         2.74 o                         
   4   8   0          9.87         12.34         2.56 o                         
   5   8   0         20.01         18.17         4.08 o                         
   6   8   0         46.91         58.16         5.91 o                         
   7   8   0         27.05          3.81        12.13 o                         
  -1   9   0         28.29         34.57         5.79 o                         
   0   9   0          6.16         -1.24         4.11 o                         
   1   9   0         17.94          8.83         8.21 o                         
   2   9   0         10.59         11.70         8.59 o                         
   3   9   0          0.67          1.36         1.44 o                         
   4   9   0        183.94        182.20        12.06 o                         
   5   9   0          3.96          1.89         3.00 o                         
   6   9   0          8.99          7.68         2.67 o                         
   1  10   0          4.55         11.32         5.35 o                         
   2  10   0          8.03          7.22         8.83 o                         
   3  10   0         39.55         63.59        11.70 o                         
   4  10   0         29.08         32.10         5.35 o                         
   5  10   0         12.31          7.96         6.84 o                         
  -4 -10   1         25.80          7.22         7.34 o                         
  -3 -10   1         20.30         29.99         9.83 o                         
  -2 -10   1         54.69         58.98        12.19 o                         
  -1 -10   1         24.65         10.70         9.08 o                         
  -6  -9   1          1.34         -0.99         2.05 o                         
  -5  -9   1         19.58         10.89         3.43 o                         
  -4  -9   1         23.14         32.49        10.47 o                         
  -3  -9   1         35.96         34.96         2.41 o                         
  -2  -9   1         90.22         93.59        10.44 o                         
  -1  -9   1          4.73          2.61         2.03 o                         
   0  -9   1         32.76         27.54         3.55 o                         
   1  -9   1         12.90         10.76         3.92 o                         
  -7  -8   1         43.31          7.48        13.56 o                         
  -6  -8   1         28.60         25.49         6.57 o                         
  -5  -8   1          3.17          3.78         3.12 o                         
  -4  -8   1         33.95         30.36         3.03 o                         
  -3  -8   1        180.43        165.26         4.75 o                         
  -2  -8   1         48.70         44.80         3.65 o                         
  -1  -8   1         64.62         70.68         6.66 o                         
   0  -8   1         40.53         40.86         3.11 o                         
   1  -8   1         72.03         72.46         8.59 o                         
   2  -8   1         11.07         14.61         5.10 o                         
   3  -8   1         12.26         12.80         3.00 o                         
  -7  -7   1         49.66         20.28        11.70 o                         
  -6  -7   1         19.69         26.60        12.01 o                         
  -5  -7   1         57.14         63.08         5.45 o                         
  -4  -7   1          6.20          7.02         1.91 o                         
  -3  -7   1        332.52        313.80         6.07 o                         
  -2  -7   1        102.68        118.27         4.25 o                         
  -1  -7   1        202.73        189.58        13.19 o                         
   0  -7   1        198.91        162.28        11.88 o                         
   1  -7   1          1.08          0.66         2.03 o                         
   2  -7   1         40.48         27.79         6.41 o                         
   3  -7   1         42.90         34.75         6.91 o                         
   4  -7   1          5.40          1.96         3.19 o                         
  -8  -6   1         12.91          6.72        14.06 o                         
  -7  -6   1          1.18          2.86        10.95 o                         
  -6  -6   1        111.54         63.40        67.75 o                         
  -5  -6   1         66.61         73.51         9.58 o                         
  -4  -6   1        478.63        457.53        10.78 o                         
  -3  -6   1          4.86          6.48         2.81 o                         
  -2  -6   1        450.43        417.50         7.81 o                         
  -1  -6   1        410.09        373.80        15.55 o                         
   0  -6   1        202.17        176.27         8.04 o                         
   1  -6   1        155.27        160.98         8.83 o                         
   2  -6   1          0.67          4.26         2.78 o                         
   3  -6   1        104.59        107.02        11.39 o                         
   4  -6   1         87.57         79.84         8.52 o                         
  -8  -5   1         17.87         11.57        16.67 o                         
  -7  -5   1         27.61         29.86        16.30 o                         
  -6  -5   1        105.74        114.23        19.04 o                         
  -5  -5   1        235.27        245.36        20.28 o                         
  -4  -5   1        139.07        139.96         4.60 o                         
  -3  -5   1        187.10        170.54         4.16 o                         
  -2  -5   1        240.91        253.38         4.86 o                         
  -1  -5   1        123.68        125.80         9.08 o                         
   0  -5   1        933.41       1003.65        28.06 o                         
   1  -5   1        215.43        219.98         8.09 o                         
   2  -5   1         17.14         27.21         7.46 o                         
   3  -5   1         13.46         21.57         7.58 o                         
   4  -5   1         65.78         65.44         6.47 o                         
   5  -5   1         74.27         81.81        10.95 o                         
  -8  -4   1         29.29         33.51        15.37 o                         
  -7  -4   1         91.07        111.67         4.18 o                         
  -6  -4   1         70.91         77.68         3.24 o                         
  -5  -4   1        440.52        438.21         8.88 o                         
  -4  -4   1         44.28         41.60         4.01 o                         
  -3  -4   1        556.19        617.00        33.29 o                         
  -2  -4   1       1204.44       1226.13        21.34 o                         
  -1  -4   1        478.37        535.44        20.28 o                         
   0  -4   1         19.29         13.69         5.10 o                         
   1  -4   1       1373.69       1579.12       101.23 o                         
   2  -4   1          1.43          2.34         4.37 o                         
   3  -4   1          4.40          9.91         5.82 o                         
   4  -4   1         42.88         35.35         9.60 o                         
   5  -4   1        105.60        114.25        13.35 o                         
   6  -4   1         12.02         18.07         5.78 o                         
  -8  -3   1         21.87         24.05         4.47 o                         
  -7  -3   1         30.53         36.17         2.54 o                         
  -6  -3   1        308.66        289.55         6.58 o                         
  -5  -3   1        112.36         99.56         3.63 o                         
  -4  -3   1        918.51        958.85        65.43 o                         
  -3  -3   1       1264.46       1202.26        38.42 o                         
  -2  -3   1        704.74        656.85        13.79 o                         
  -1  -3   1       2022.48       1923.49        67.32 o                         
   0  -3   1        170.55        177.99         8.58 o                         
   1  -3   1        525.96        515.21        22.27 o                         
   2  -3   1        357.22        328.11        15.96 o                         
   3  -3   1          2.57          2.95         4.46 o                         
   4  -3   1        783.61        784.67        27.78 o                         
   5  -3   1         11.83         15.68         9.71 o                         
   6  -3   1        118.46        121.99        14.66 o                         
  -8  -2   1          1.48          0.96         1.55 o                         
  -7  -2   1         86.49         97.35         4.45 o                         
  -6  -2   1        580.82        542.16        14.14 o                         
  -5  -2   1        216.02        236.18         5.41 o                         
  -4  -2   1        138.99        144.97         3.94 o                         
  -3  -2   1       1988.96       2068.25        34.73 o                         
  -2  -2   1         42.88         50.23         3.68 o                         
  -1  -2   1       1629.62       1491.96        40.19 o                         
   0  -2   1        873.52        982.88        21.73 o                         
   1  -2   1          1.79          8.99         4.82 o                         
   2  -2   1        971.56        942.82        24.90 o                         
   3  -2   1        205.57        202.34         8.52 o                         
   4  -2   1        119.62        102.87        11.02 o                         
   5  -2   1        561.61        530.83        31.73 o                         
  -8  -1   1          0.45         -1.08         1.84 o                         
  -7  -1   1        157.65        171.93         8.29 o                         
  -6  -1   1        427.52        481.56        51.52 o                         
  -5  -1   1        608.41        658.63        29.19 o                         
  -4  -1   1        613.47        663.20        34.09 o                         
  -3  -1   1         19.77          1.43         4.59 o                         
  -2  -1   1        217.25        264.41         5.04 o                         
  -1  -1   1       1193.12       1169.90        18.06 o                         
   1  -1   1         71.15        118.22         7.22 o                         
   2  -1   1        166.32        234.68        17.98 o                         
   3  -1   1        394.35        429.40        15.58 o                         
   4  -1   1         18.88         12.29         6.84 o                         
   5  -1   1         12.22          6.72         7.30 o                         
   7  -1   1        110.68        102.53        17.79 o                         
  -7   0   1         87.59        104.82        25.45 o                         
  -6   0   1        163.48        137.60        15.71 o                         
  -5   0   1        707.34        691.81        80.63 o                         
  -4   0   1         60.01         55.50         9.59 o                         
  -3   0   1        259.79        239.43        12.15 o                         
  -2   0   1         69.54         98.95         6.70 o                         
  -1   0   1       1032.09       1268.89        29.18 o                         
   1   0   1       2128.59       2198.53        45.67 o                         
   2   0   1        198.68        162.72        10.55 o                         
   3   0   1          4.10          3.88         3.34 o                         
   4   0   1        306.11        257.82         9.78 o                         
   5   0   1        190.84        181.39        10.90 o                         
   6   0   1        202.40        189.03        13.69 o                         
   7   0   1         58.05         60.38        13.96 o                         
   8   0   1        112.32        102.28        19.41 o                         
  -7   1   1         14.05          9.09        11.26 o                         
  -6   1   1         79.50         73.65        10.01 o                         
  -5   1   1        134.31        111.33        13.81 o                         
  -4   1   1        212.84        232.84        15.87 o                         
  -3   1   1          1.92          5.49         4.28 o                         
  -2   1   1       1230.54       1290.66        27.09 o                         
  -1   1   1       1419.91       1603.79        33.27 o                         
   1   1   1          4.45         11.17         1.58 o                         
   2   1   1         16.10          9.34         4.24 o                         
   3   1   1         60.67         53.06         5.22 o                         
   4   1   1         23.67         27.98         6.16 o                         
   5   1   1        408.00        441.02        25.19 o                         
   6   1   1        168.26        171.05         9.81 o                         
   7   1   1         58.39         49.77         8.09 o                         
   8   1   1         87.55         98.73        13.01 o                         
  -7   2   1         60.52         68.53         8.31 o                         
  -6   2   1        114.77         98.14         7.70 o                         
  -5   2   1        139.10        152.80        19.97 o                         
  -4   2   1        157.25        157.43         8.01 o                         
  -3   2   1        537.19        526.26        39.51 o                         
  -2   2   1       1499.60       1402.45        78.46 o                         
  -1   2   1        460.41        524.60        12.24 o                         
   0   2   1      10051.81       9276.97       313.93 o                         
   1   2   1      19592.47      18491.73       599.52 o                         
   2   2   1        717.79        689.80         9.31 o                         
   3   2   1         20.33         16.26         2.55 o                         
   4   2   1        355.67        343.60         8.03 o                         
   5   2   1        281.99        260.33         9.18 o                         
   6   2   1         75.83         82.58         3.52 o                         
   7   2   1        134.28        153.00         6.14 o                         
   8   2   1         23.29         25.82         4.53 o                         
  -6   3   1         52.24         62.11         6.47 o                         
  -5   3   1         73.26        102.46        20.03 o                         
  -4   3   1        213.78        217.81         9.04 o                         
  -3   3   1        300.32        258.36         9.77 o                         
  -2   3   1          1.27          1.13         2.39 o                         
  -1   3   1        403.37        389.64        10.91 o                         
   0   3   1       1738.81       1811.76        41.31 o                         
   1   3   1        747.13        807.98        17.05 o                         
   2   3   1       3169.04       3243.00        54.13 o                         
   3   3   1        393.65        406.18         7.44 o                         
   4   3   1        495.56        476.73        12.81 o                         
   5   3   1          8.52         15.22         2.96 o                         
   6   3   1        208.84        220.81         7.02 o                         
   7   3   1        295.06        293.33         6.16 o                         
   8   3   1         80.01         91.93        10.46 o                         
  -6   4   1         73.86         76.24         9.54 o                         
  -5   4   1         10.01         17.80         8.14 o                         
  -4   4   1          4.49          6.03         5.29 o                         
  -3   4   1        258.86        252.50        25.88 o                         
  -2   4   1        286.47        219.87         8.91 o                         
  -1   4   1         22.66         25.04         4.21 o                         
   0   4   1        342.33        334.44         6.73 o                         
   1   4   1        156.20        154.76         3.02 o                         
   2   4   1       1571.10       1758.60        34.66 o                         
   3   4   1          1.60          5.57         1.52 o                         
   4   4   1          8.65         11.65         1.53 o                         
   5   4   1         85.38         92.61         3.15 o                         
   6   4   1        224.88        263.88         7.50 o                         
   7   4   1        203.67        229.32         7.72 o                         
   8   4   1         48.49         41.09         5.51 o                         
  -5   5   1         32.96         55.48         5.25 o                         
  -4   5   1        163.29        169.57        14.50 o                         
  -3   5   1         13.07          8.61         4.69 o                         
  -2   5   1         48.12         65.90         7.71 o                         
  -1   5   1        345.71        352.92        10.56 o                         
   0   5   1        357.34        349.49         7.24 o                         
   1   5   1        141.29        139.23         3.22 o                         
   2   5   1        202.65        199.77         4.06 o                         
   3   5   1        724.18        685.24        16.05 o                         
   4   5   1          3.97          5.70         1.42 o                         
   5   5   1        476.70        459.43         8.66 o                         
   6   5   1        172.52        181.58         6.92 o                         
   7   5   1         94.62         98.46         8.91 o                         
   8   5   1         24.99         20.29         4.25 o                         
  -4   6   1          0.89          3.53         5.39 o                         
  -3   6   1         80.26        100.26         5.21 o                         
  -2   6   1         13.02          6.52         3.80 o                         
  -1   6   1         13.85          7.28         3.17 o                         
   0   6   1        280.73        260.81         5.44 o                         
   1   6   1        550.33        464.98         9.74 o                         
   2   6   1         89.79         78.11         3.89 o                         
   3   6   1        156.63        168.20         5.17 o                         
   4   6   1        158.43        153.84         7.15 o                         
   5   6   1        558.20        574.72        20.19 o                         
   6   6   1         56.10         59.05         5.15 o                         
   7   6   1          0.85         -2.41         2.24 o                         
   8   6   1         61.51         58.22        11.17 o                         
  -4   7   1          0.21          3.17         3.96 o                         
  -3   7   1          5.76          8.24         4.61 o                         
  -2   7   1        152.41        148.61         7.17 o                         
  -1   7   1          7.74         10.72         2.37 o                         
   0   7   1        149.41        132.23         6.94 o                         
   1   7   1        148.63        157.91        12.94 o                         
   2   7   1        207.49        189.03         7.84 o                         
   3   7   1          6.40          6.21         2.01 o                         
   4   7   1        329.41        359.60         6.97 o                         
   5   7   1        146.34        158.52         6.18 o                         
   6   7   1         34.91         52.99        18.04 o                         
   7   7   1          2.40          3.86         5.85 o                         
   8   7   1         23.24         10.45        13.94 o                         
  -3   8   1          2.43          3.10         2.80 o                         
  -2   8   1        122.63        127.77         5.04 o                         
  -1   8   1         78.93         77.04         5.25 o                         
   0   8   1          5.71          0.72         0.89 o                         
   1   8   1        251.70        262.80        17.92 o                         
   2   8   1          1.68          2.36         6.84 o                         
   3   8   1        201.86        186.25         8.16 o                         
   4   8   1        131.95        147.06         5.54 o                         
   5   8   1         16.94         12.77         3.39 o                         
   6   8   1         45.64         41.86        10.64 o                         
   7   8   1          9.31          0.39         3.86 o                         
  -1   9   1         60.65         60.47         6.97 o                         
   0   9   1          2.33          3.73         7.71 o                         
   1   9   1          1.68          0.12         3.86 o                         
   2   9   1         44.81         39.20         5.97 o                         
   3   9   1        110.63        127.05         8.09 o                         
   4   9   1        148.47        142.79         9.55 o                         
   5   9   1          5.01          3.14         1.94 o                         
   6   9   1          1.32          2.87         3.16 o                         
   0  10   1          9.02          9.95         5.48 o                         
   1  10   1          0.15          0.75         8.09 o                         
   2  10   1         94.62        128.04         9.21 o                         
   3  10   1         41.78         41.31         6.22 o                         
   4  10   1         24.01         28.50         5.35 o                         
   5  10   1          4.84         10.58         7.34 o                         
  -4 -10   2          3.63          6.84         3.86 o                         
  -3 -10   2         20.64         37.45         5.60 o                         
  -2 -10   2         17.09         21.65         5.48 o                         
  -1 -10   2         15.12         15.55         5.23 o                         
  -6  -9   2          0.18          0.95         2.15 o                         
  -5  -9   2         39.87         48.31         5.65 o                         
  -4  -9   2         16.04         18.94         4.10 o                         
  -3  -9   2          3.01          3.37         2.38 o                         
  -2  -9   2         57.12         52.12         3.08 o                         
  -1  -9   2          0.25         -0.05         3.35 o                         
   0  -9   2         76.37         77.99         5.04 o                         
   1  -9   2          0.26          3.94         3.24 o                         
  -7  -8   2         52.30         34.28        30.36 o                         
  -6  -8   2         36.61         36.36         3.46 o                         
  -5  -8   2          2.03          5.60         2.63 o                         
  -4  -8   2         31.21         32.04         4.71 o                         
  -3  -8   2         43.30         24.36         3.34 o                         
  -2  -8   2         35.43         30.62         4.57 o                         
  -1  -8   2         76.01         87.60         5.05 o                         
   0  -8   2          6.64          6.99         3.70 o                         
   1  -8   2         85.10         81.97         9.39 o                         
   2  -8   2          0.94          6.23         8.83 o                         
   3  -8   2         16.73         11.99         5.55 o                         
  -7  -7   2         24.32         16.30         6.47 o                         
  -6  -7   2        122.25        132.43         6.35 o                         
  -5  -7   2         27.15         33.14         2.65 o                         
  -4  -7   2         31.73         33.43         4.20 o                         
  -3  -7   2         17.27         19.44         2.95 o                         
  -2  -7   2        170.57        187.61         6.62 o                         
  -1  -7   2        179.92        177.69        12.82 o                         
   0  -7   2          1.35          3.41         3.95 o                         
   1  -7   2         82.51         77.41         7.58 o                         
   2  -7   2         42.01         51.97         7.26 o                         
   3  -7   2         15.79         18.65         3.56 o                         
   4  -7   2          9.12          9.50         3.60 o                         
  -7  -6   2         10.34          5.48         6.22 o                         
  -6  -6   2        163.79         93.10        89.41 o                         
  -5  -6   2        194.72        206.64        10.14 o                         
  -4  -6   2         15.13         14.22         2.69 o                         
  -3  -6   2          3.48          4.47         2.90 o                         
  -2  -6   2        301.13        270.18         9.73 o                         
  -1  -6   2        119.89        125.69         8.04 o                         
   0  -6   2        166.70        166.42         6.93 o                         
   1  -6   2         35.38         41.98         7.02 o                         
   2  -6   2        110.88        114.33         9.95 o                         
   3  -6   2         36.91         59.67        10.02 o                         
   4  -6   2        103.68        115.51        14.00 o                         
  -8  -5   2         83.26         86.73        12.94 o                         
  -7  -5   2          6.39          8.21         7.09 o                         
  -6  -5   2        241.86        223.23        13.31 o                         
  -5  -5   2         53.52         53.00         4.32 o                         
  -4  -5   2          1.05          6.91         2.67 o                         
  -3  -5   2        142.95        128.42         3.82 o                         
  -2  -5   2          5.49         12.82         2.69 o                         
  -1  -5   2        245.81        279.96         9.16 o                         
   0  -5   2        351.08        330.92         9.75 o                         
   1  -5   2        376.83        372.82        10.19 o                         
   2  -5   2         14.18         19.57         7.52 o                         
   3  -5   2          0.63          2.06         6.54 o                         
   4  -5   2        257.39        258.69        11.50 o                         
   5  -5   2         64.17         87.60         7.53 o                         
  -8  -4   2         37.57         30.36        19.91 o                         
  -7  -4   2        105.60        123.94        23.39 o                         
  -6  -4   2          4.04          9.58         6.59 o                         
  -5  -4   2        129.63        136.63        10.33 o                         
  -4  -4   2          9.97         10.39         3.17 o                         
  -3  -4   2        533.42        569.62        10.91 o                         
  -2  -4   2         96.04         68.07         4.30 o                         
  -1  -4   2        685.77        690.23        14.99 o                         
   0  -4   2        599.91        581.98        17.24 o                         
   1  -4   2          1.97          3.87         3.40 o                         
   2  -4   2        345.18        323.40        12.45 o                         
   3  -4   2        183.13        186.68         9.46 o                         
   4  -4   2          2.95          6.49         7.82 o                         
   5  -4   2        300.99        293.04        12.11 o                         
   6  -4   2         30.89         27.10        15.80 o                         
  -8  -3   2         34.53         29.84         8.40 o                         
  -7  -3   2         31.79         25.39         2.88 o                         
  -6  -3   2          1.62          3.51         1.52 o                         
  -5  -3   2         65.69         56.52         2.30 o                         
  -4  -3   2        744.43        718.98        23.39 o                         
  -3  -3   2        161.36        153.42         4.14 o                         
  -2  -3   2       1172.73        939.98        16.59 o                         
  -1  -3   2        384.49        298.39        11.20 o                         
   0  -3   2        127.70        137.51         6.04 o                         
   1  -3   2        823.17        803.97        20.39 o                         
   2  -3   2        817.92        806.10        46.79 o                         
   3  -3   2        618.87        645.64        18.77 o                         
   4  -3   2        172.22        174.90        13.32 o                         
   5  -3   2        179.93        170.11        12.89 o                         
   6  -3   2        123.13        145.71        17.55 o                         
  -8  -2   2          0.28         -1.68         4.82 o                         
  -7  -2   2         14.59         13.48         1.87 o                         
  -6  -2   2         36.02         35.10         2.73 o                         
  -5  -2   2        229.83        262.06        10.59 o                         
  -4  -2   2        470.41        584.31        36.98 o                         
  -3  -2   2         17.59          9.91         1.22 o                         
  -2  -2   2        683.69        722.37        12.35 o                         
  -1  -2   2       2143.86       2019.43        70.93 o                         
   0  -2   2          4.23          7.96         3.61 o                         
   1  -2   2        206.65        201.93        12.13 o                         
   2  -2   2       3659.23       4137.42       123.31 o                         
   3  -2   2        364.46        432.57        30.18 o                         
   4  -2   2         75.56         69.00        10.34 o                         
   5  -2   2         10.24         17.17        10.95 o                         
   6  -2   2        160.29        152.43        18.04 o                         
  -8  -1   2          0.27         -0.59         9.12 o                         
  -7  -1   2          3.79          4.19         2.46 o                         
  -6  -1   2        182.04        208.41         6.60 o                         
  -5  -1   2        527.59        574.07        36.24 o                         
  -4  -1   2         69.75         53.58         2.39 o                         
  -3  -1   2        343.31        292.19        20.70 o                         
  -2  -1   2          2.28          4.70         3.35 o                         
   0  -1   2         22.96         44.04         8.77 o                         
   1  -1   2       9245.86       9391.68       351.32 o                         
   2  -1   2       2357.28       2971.74       161.51 o                         
   3  -1   2        690.37        706.04        32.85 o                         
   4  -1   2         20.57         15.94         7.68 o                         
   5  -1   2        253.56        254.77        16.76 o                         
  -7   0   2          9.46         14.43         6.14 o                         
  -6   0   2         63.64         63.80        12.40 o                         
  -5   0   2        398.61        343.61        20.34 o                         
  -4   0   2        269.73        269.94        14.99 o                         
  -3   0   2        115.16        116.09         5.26 o                         
  -2   0   2        107.46        131.15         6.71 o                         
  -1   0   2       4448.39       4378.03       108.53 o                         
   1   0   2       5664.78       5873.83       305.05 o                         
   2   0   2        668.36        618.09        53.69 o                         
   3   0   2        784.35        741.45        41.19 o                         
   4   0   2       1156.98       1169.71        35.18 o                         
   5   0   2         12.48         16.51         6.38 o                         
   6   0   2        332.71        327.14        16.67 o                         
   7   0   2        109.84        111.66        28.18 o                         
  -7   1   2          0.49          4.18         7.02 o                         
  -6   1   2         33.88         30.94         6.46 o                         
  -5   1   2         31.03         28.36        10.21 o                         
  -4   1   2        274.68        294.13        17.44 o                         
  -3   1   2        239.96        303.72         9.67 o                         
  -2   1   2        278.29        262.08         8.37 o                         
  -1   1   2        345.79        377.07         8.84 o                         
   0   1   2       2733.53       2692.22        45.67 o                         
   1   1   2       2319.98       2468.66        56.52 o                         
   2   1   2        392.57        374.21        13.96 o                         
   3   1   2        100.06        138.48         9.46 o                         
   4   1   2        263.89        290.42        21.78 o                         
   5   1   2        604.23        578.07        21.53 o                         
   6   1   2         23.45         17.50         9.77 o                         
   7   1   2          1.42          1.99         5.60 o                         
   8   1   2         24.34         18.21         2.33 o                         
  -7   2   2          5.05          3.66         7.08 o                         
  -6   2   2         30.60         23.05         6.02 o                         
  -5   2   2        182.58        193.82        15.69 o                         
  -4   2   2        241.49        256.89        13.07 o                         
  -3   2   2       1144.11       1122.27        32.29 o                         
  -2   2   2        211.09        150.91         8.24 o                         
  -1   2   2       2331.78       2250.21        49.30 o                         
   0   2   2        932.99       1112.06        30.30 o                         
   1   2   2        161.60        176.46         3.41 o                         
   2   2   2      15782.11      14411.77       430.96 o                         
   3   2   2        721.30        672.13        14.58 o                         
   4   2   2         70.25         60.78         4.12 o                         
   5   2   2        433.57        432.37        20.43 o                         
   6   2   2         46.45         43.87         4.80 o                         
   7   2   2          7.93          4.48         3.81 o                         
   8   2   2          0.71          0.53         3.01 o                         
  -6   3   2          0.65          1.07         4.27 o                         
  -5   3   2        123.13        117.02        12.73 o                         
  -4   3   2        183.10        183.17         7.97 o                         
  -3   3   2        246.23        252.66        13.91 o                         
  -2   3   2        356.32        339.71        11.78 o                         
  -1   3   2        774.71        824.55        17.72 o                         
   0   3   2        241.00        194.90         3.64 o                         
   1   3   2       4605.06       4295.78       112.16 o                         
   2   3   2        712.34        824.11        13.72 o                         
   3   3   2       2481.02       2580.41        41.24 o                         
   4   3   2         93.71         77.26         4.94 o                         
   5   3   2         42.31         39.55         3.94 o                         
   6   3   2         17.31         24.70         3.39 o                         
   7   3   2          5.65          9.77         2.18 o                         
   8   3   2         53.44         54.40        13.67 o                         
  -6   4   2         43.60         45.57         6.59 o                         
  -5   4   2         27.07         22.93         6.51 o                         
  -4   4   2        132.82        142.29         7.56 o                         
  -3   4   2         30.20         36.35         7.30 o                         
  -2   4   2        720.73        788.86        68.13 o                         
  -1   4   2        322.66        306.85         6.49 o                         
   0   4   2         89.72         90.35         2.43 o                         
   1   4   2         10.08          3.61         4.73 o                         
   2   4   2       1960.19       2048.93        34.34 o                         
   3   4   2        692.67        737.58        11.73 o                         
   4   4   2          2.02          5.40         1.69 o                         
   5   4   2         12.84          9.41         2.07 o                         
   6   4   2         41.67         50.82         5.70 o                         
   7   4   2          1.67          4.49         3.23 o                         
   8   4   2         64.26         64.91        16.21 o                         
  -5   5   2        105.75        117.75         6.63 o                         
  -4   5   2         39.12         46.74         6.38 o                         
  -3   5   2        206.11        222.45         9.59 o                         
  -2   5   2        509.86        466.03        19.10 o                         
  -1   5   2        315.91        287.10         9.52 o                         
   0   5   2        181.24        182.18         4.10 o                         
   1   5   2        293.73        326.64         9.71 o                         
   2   5   2        716.66        674.49        10.34 o                         
   3   5   2        491.40        469.63         8.74 o                         
   4   5   2         99.57         95.43         3.56 o                         
   5   5   2         60.42         64.95         2.96 o                         
   6   5   2         51.51         51.19         5.00 o                         
   7   5   2         88.99         94.27         5.28 o                         
   8   5   2         16.20         12.03         3.04 o                         
  -4   6   2         94.16        126.75        17.42 o                         
  -3   6   2          6.59          6.79         4.60 o                         
  -2   6   2        169.64        172.46        11.32 o                         
  -1   6   2         53.40         57.36         7.16 o                         
   0   6   2         95.80        102.97         9.93 o                         
   1   6   2        687.21        690.98        20.53 o                         
   2   6   2          7.59          4.85         5.97 o                         
   3   6   2        376.61        376.31        11.15 o                         
   4   6   2        159.64        159.32         5.06 o                         
   5   6   2         43.95         42.92         2.42 o                         
   6   6   2         10.67          9.97         2.84 o                         
   7   6   2         20.47         25.59         2.89 o                         
   8   6   2         29.89         41.55         8.83 o                         
  -3   7   2        173.73        166.09         8.50 o                         
  -2   7   2          0.83          3.73         2.50 o                         
  -1   7   2        128.25        172.98         7.18 o                         
   0   7   2        112.59        117.09         2.24 o                         
   1   7   2         84.56        100.42         6.72 o                         
   2   7   2        141.35        142.60         7.71 o                         
   3   7   2         10.27         10.34         1.96 o                         
   4   7   2         17.59         12.44         6.10 o                         
   5   7   2          0.66          4.62         4.78 o                         
   6   7   2         51.01         45.85         8.73 o                         
   7   7   2          4.74          4.42         3.26 o                         
   8   7   2         12.10          8.36         3.71 o                         
  -2   8   2        142.83        181.50         8.58 o                         
  -1   8   2         71.66         72.63         6.56 o                         
   0   8   2         36.68         44.80         9.95 o                         
   1   8   2          1.19          2.74         3.98 o                         
   2   8   2         73.89         72.54         6.47 o                         
   3   8   2         41.09         15.31         8.09 o                         
   4   8   2         17.90         14.66         2.35 o                         
   5   8   2         54.64         54.06         6.33 o                         
   6   8   2         70.87         79.21         5.74 o                         
   7   8   2          6.68          5.97         9.46 o                         
  -1   9   2         56.40         58.98        12.19 o                         
   0   9   2          0.22         -0.62         4.36 o                         
   1   9   2          2.16          6.72         8.21 o                         
   2   9   2          8.46         18.04         9.08 o                         
   3   9   2         39.54         37.45        10.20 o                         
   4   9   2         12.74         13.71         3.35 o                         
   5   9   2         30.83         28.50         5.69 o                         
   6   9   2          4.32          1.84         2.45 o                         
   1  10   2          0.53          4.48         4.98 o                         
   2  10   2         35.36         31.48        10.95 o                         
   3  10   2          0.34          1.62         7.84 o                         
   4  10   2         22.21         24.64         9.33 o                         
   5  10   2          5.87          3.36         3.98 o                         
  -4 -10   3         10.54          7.78         2.52 o                         
  -3 -10   3         19.30         17.55         8.83 o                         
  -2 -10   3          4.61          6.22         8.46 o                         
  -1 -10   3         23.40         24.89         5.60 o                         
  -5  -9   3         32.71         35.90        11.01 o                         
  -4  -9   3         34.19         43.96         4.76 o                         
  -3  -9   3          6.02          6.22         2.87 o                         
  -2  -9   3         14.09          9.26         1.66 o                         
  -1  -9   3         31.85         47.71        14.06 o                         
   0  -9   3         32.64         36.68         4.73 o                         
   1  -9   3         43.93         50.02         5.75 o                         
  -6  -8   3         34.35         36.52         3.02 o                         
  -5  -8   3         10.25         13.91         2.69 o                         
  -4  -8   3        149.51        142.48         4.09 o                         
  -3  -8   3          0.49          1.92         3.86 o                         
  -2  -8   3        121.50        115.18         6.59 o                         
  -1  -8   3          8.53          5.97         6.35 o                         
   0  -8   3        114.11         93.72         7.05 o                         
   1  -8   3        145.28        130.45        11.01 o                         
   2  -8   3          5.68         11.73         5.68 o                         
  -7  -7   3          8.56          2.86         5.23 o                         
  -6  -7   3        117.78        129.39         5.48 o                         
  -5  -7   3         50.43         54.55         3.74 o                         
  -4  -7   3         18.71         23.91         2.26 o                         
  -3  -7   3        152.59        163.21         4.33 o                         
  -2  -7   3          2.67          1.25         2.63 o                         
  -1  -7   3        268.74        246.00        16.67 o                         
   0  -7   3         26.24         28.96         3.89 o                         
   1  -7   3        242.72        233.66         9.64 o                         
   2  -7   3         46.69         48.85         5.60 o                         
   3  -7   3          0.31          4.64         4.23 o                         
   4  -7   3         12.32         16.45         7.35 o                         
  -7  -6   3         17.10         16.05        12.32 o                         
  -6  -6   3         70.80         63.46         7.47 o                         
  -5  -6   3        319.05        336.43        11.26 o                         
  -4  -6   3         33.91         32.15         2.75 o                         
  -3  -6   3         17.96         20.07         2.55 o                         
  -2  -6   3         52.54         48.09         7.53 o                         
  -1  -6   3        541.93        519.57        15.25 o                         
   0  -6   3        494.45        476.26        16.83 o                         
   1  -6   3         19.59         35.81         5.13 o                         
   2  -6   3        161.36        180.09        13.01 o                         
   3  -6   3         11.69         16.59         5.03 o                         
   4  -6   3         19.25         13.46         7.59 o                         
  -7  -5   3         19.81         13.19        13.19 o                         
  -6  -5   3         91.14         84.74         8.96 o                         
  -5  -5   3         96.01         91.32         4.16 o                         
  -4  -5   3         89.25         91.24         4.21 o                         
  -3  -5   3         11.77         11.18         2.44 o                         
  -2  -5   3          1.95         -1.49         6.10 o                         
  -1  -5   3       1579.51       1601.31        41.08 o                         
   0  -5   3       1040.41       1105.09        27.79 o                         
   1  -5   3          5.47          2.46         5.54 o                         
   2  -5   3         51.37         70.59        10.63 o                         
   3  -5   3         18.11         23.84        10.39 o                         
   4  -5   3         25.52         22.11         5.71 o                         
   5  -5   3         21.25         12.13         6.78 o                         
  -8  -4   3         50.87         60.35        12.94 o                         
  -7  -4   3         29.81         28.74        16.67 o                         
  -6  -4   3          2.19          4.36        11.07 o                         
  -5  -4   3        125.22        121.70         9.71 o                         
  -4  -4   3        177.60        187.18        12.26 o                         
  -3  -4   3        203.18        216.79         5.56 o                         
  -2  -4   3       1357.50       1399.87        49.65 o                         
  -1  -4   3       1087.22       1103.42        41.31 o                         
   0  -4   3        931.47        897.84        22.06 o                         
   1  -4   3         90.11        109.76        19.97 o                         
   2  -4   3         18.05         17.67         8.37 o                         
   3  -4   3        278.28        245.00        17.55 o                         
   4  -4   3          1.33          0.85         5.79 o                         
   5  -4   3        189.26        194.88        12.13 o                         
   6  -4   3         25.64         15.35        12.01 o                         
  -8  -3   3          2.59         -0.75         8.46 o                         
  -7  -3   3         76.89         60.23        11.32 o                         
  -6  -3   3         17.20         17.55         7.71 o                         
  -5  -3   3        262.94        271.51        25.01 o                         
  -4  -3   3        495.74        467.87        17.05 o                         
  -3  -3   3        713.00        774.20        16.74 o                         
  -2  -3   3       3089.12       3270.85       125.43 o                         
  -1  -3   3        177.06        136.04         5.87 o                         
   0  -3   3          6.62          8.31         4.16 o                         
   1  -3   3        129.32        119.51         7.65 o                         
   2  -3   3        872.24        860.13        52.95 o                         
   3  -3   3        456.53        474.46        27.19 o                         
   4  -3   3         44.32         47.66         9.53 o                         
   5  -3   3         73.58         58.56         7.09 o                         
   6  -3   3        106.45        102.63         8.55 o                         
  -8  -2   3         17.46          4.78         5.66 o                         
  -7  -2   3          5.10          3.10         5.97 o                         
  -6  -2   3        144.86        176.34        20.47 o                         
  -5  -2   3        112.24        129.47         7.12 o                         
  -4  -2   3        776.88        771.86        26.01 o                         
  -3  -2   3       1983.73       2152.82        78.77 o                         
  -2  -2   3        335.59        438.37         7.86 o                         
  -1  -2   3        649.46        604.87        28.50 o                         
   0  -2   3        145.18        131.37         8.45 o                         
   1  -2   3       2379.29       2386.35        66.09 o                         
   2  -2   3         56.09         64.15        11.51 o                         
   3  -2   3        313.66        344.05        15.71 o                         
   4  -2   3        392.24        372.85        15.45 o                         
   5  -2   3         71.95         86.36        19.78 o                         
   6  -2   3         50.93         61.28         7.76 o                         
   7  -2   3         41.41         43.05         8.46 o                         
  -7  -1   3         41.76         48.01         6.57 o                         
  -6  -1   3        293.38        255.27        26.71 o                         
  -5  -1   3        116.61         92.58        22.67 o                         
  -4  -1   3       1288.06       1157.10        39.63 o                         
  -3  -1   3        454.40        427.03        11.45 o                         
  -2  -1   3        464.86        432.90        13.56 o                         
  -1  -1   3       2938.01       3165.58       109.00 o                         
   0  -1   3        191.99        186.84        14.69 o                         
   1  -1   3       2326.18       2357.26        66.19 o                         
   2  -1   3       1117.95       1151.53        56.68 o                         
   3  -1   3       1168.52       1115.36        33.60 o                         
   4  -1   3          2.54          0.74         5.97 o                         
   5  -1   3          7.91          8.57         8.16 o                         
   6  -1   3        176.12        171.07        10.61 o                         
   7  -1   3         96.71        106.89        11.07 o                         
  -7   0   3         15.65          1.66         6.47 o                         
  -6   0   3         31.41         27.93         5.67 o                         
  -5   0   3        244.99        220.06         9.81 o                         
  -4   0   3        600.29        546.65        27.75 o                         
  -3   0   3        395.88        498.68        13.61 o                         
  -2   0   3        181.63        163.73         3.37 o                         
  -1   0   3      12417.85      10989.20       553.23 o                         
   0   0   3        711.86        738.49        19.37 o                         
   1   0   3       1326.66       1404.27        32.29 o                         
   2   0   3       1100.21        997.33        27.14 o                         
   3   0   3        118.95        123.01         9.55 o                         
   4   0   3        368.39        342.56        29.99 o                         
   5   0   3        129.10        160.36        87.35 o                         
   6   0   3          0.64          0.25         5.72 o                         
   7   0   3        348.21        337.71        18.29 o                         
   8   0   3         17.83         25.63         7.96 o                         
  -7   1   3         27.06         26.56        11.03 o                         
  -6   1   3          0.89          3.97         4.39 o                         
  -5   1   3        249.04        246.40        16.80 o                         
  -4   1   3        497.36        742.01        98.80 o                         
  -3   1   3        258.58        268.28        12.59 o                         
  -2   1   3       1383.24       1464.22        35.48 o                         
  -1   1   3          7.13          9.92         2.69 o                         
   0   1   3        220.20        232.40         4.48 o                         
   1   1   3       3029.03       3231.55       104.30 o                         
   2   1   3       1115.66       1207.93        35.16 o                         
   3   1   3          1.59          2.28         4.53 o                         
   4   1   3        162.15        171.87         8.60 o                         
   5   1   3        345.35        340.43        16.14 o                         
   6   1   3        157.15        141.21        10.10 o                         
   7   1   3         12.70          8.79         5.78 o                         
   8   1   3         42.80          2.61         2.24 o                         
  -7   2   3         27.27         28.54        11.20 o                         
  -6   2   3         30.04         40.90         6.49 o                         
  -5   2   3         87.89         90.43         9.89 o                         
  -4   2   3        428.48        442.35        13.09 o                         
  -3   2   3       1892.75       1964.63        46.06 o                         
  -2   2   3        350.56        265.47        10.25 o                         
  -1   2   3        271.46        261.61         8.69 o                         
   0   2   3          8.94         25.93         2.21 o                         
   1   2   3        579.45        596.63        10.85 o                         
   2   2   3        698.70        680.41        10.50 o                         
   3   2   3       1228.88       1185.60        23.06 o                         
   4   2   3        323.09        285.19         6.37 o                         
   5   2   3        742.58        693.27        13.92 o                         
   6   2   3          0.67          3.12         2.43 o                         
   7   2   3          7.86          7.59         4.98 o                         
   8   2   3         86.70         83.26        23.39 o                         
  -6   3   3          6.85          6.92         7.28 o                         
  -5   3   3         80.76         94.58         8.93 o                         
  -4   3   3         70.37         69.08        13.25 o                         
  -3   3   3        426.97        414.29        24.82 o                         
  -2   3   3        360.44        441.78        10.70 o                         
  -1   3   3         96.98        103.49         4.04 o                         
   0   3   3        104.99         80.63         4.51 o                         
   1   3   3         47.22         60.02         2.05 o                         
   2   3   3        445.11        479.44         8.05 o                         
   3   3   3       2187.01       1917.18        35.35 o                         
   4   3   3         81.94         76.98         4.39 o                         
   5   3   3         20.59         29.28         5.01 o                         
   6   3   3         67.10         77.31         9.83 o                         
   7   3   3        118.06        137.03        11.14 o                         
   8   3   3         34.37         45.12         5.97 o                         
  -6   4   3          7.69          6.99         4.32 o                         
  -5   4   3         20.05         20.67         6.24 o                         
  -4   4   3        204.50        199.21         8.74 o                         
  -3   4   3         57.75         60.55         5.29 o                         
  -2   4   3        593.46        622.32        13.21 o                         
  -1   4   3        162.86        210.02         5.44 o                         
   0   4   3          7.01          5.86         2.23 o                         
   1   4   3        452.49        507.79        11.70 o                         
   2   4   3        952.96        931.73        12.23 o                         
   3   4   3       2585.72       2815.54        49.07 o                         
   4   4   3        323.84        346.68         6.30 o                         
   5   4   3        142.28        124.92         4.22 o                         
   6   4   3        255.09        289.57        10.28 o                         
   7   4   3         76.55         81.91         4.90 o                         
   8   4   3         46.55         44.69         6.28 o                         
  -5   5   3         19.10          9.94         6.74 o                         
  -4   5   3        102.02         95.94        11.57 o                         
  -3   5   3        128.96        146.12         5.69 o                         
  -2   5   3         26.88         37.53         3.62 o                         
  -1   5   3        316.35        329.55         7.81 o                         
   0   5   3         12.52         14.79         2.20 o                         
   1   5   3         11.10         31.98         3.86 o                         
   2   5   3       2346.21       2204.26        48.08 o                         
   3   5   3         60.67         61.76         2.78 o                         
   4   5   3        587.25        590.34         9.73 o                         
   5   5   3         23.12         27.87         7.42 o                         
   6   5   3        155.40        153.89         7.40 o                         
   7   5   3         95.92         92.96         4.91 o                         
   8   5   3          4.83          4.66         3.05 o                         
  -4   6   3         38.11         49.11         6.38 o                         
  -3   6   3          8.25         11.60         2.65 o                         
  -2   6   3         72.23         81.88         5.81 o                         
  -1   6   3        256.36        269.58         5.91 o                         
   0   6   3         19.89         17.70         2.55 o                         
   1   6   3        213.11        192.13         8.59 o                         
   2   6   3          4.22         10.45         3.73 o                         
   3   6   3        293.56        284.43         5.86 o                         
   4   6   3        146.84        146.83         4.85 o                         
   5   6   3        155.00        162.06         4.36 o                         
   6   6   3         14.80         18.53         5.10 o                         
   7   6   3         78.01         97.50         4.77 o                         
   8   6   3         27.63         52.77         5.22 o                         
  -3   7   3          0.27          1.22         2.12 o                         
  -2   7   3         15.22         24.04         5.02 o                         
  -1   7   3         34.88         34.24         2.21 o                         
   0   7   3        169.66        181.30         9.08 o                         
   1   7   3         43.80         55.87         5.72 o                         
   2   7   3         66.83         66.20         5.85 o                         
   3   7   3          1.38          1.49         6.22 o                         
   4   7   3         76.81         79.60         6.59 o                         
   5   7   3        316.66        307.03         8.21 o                         
   6   7   3         62.18         69.01         5.61 o                         
   7   7   3          1.99          3.76         2.18 o                         
   8   7   3         33.78         30.89         3.76 o                         
  -2   8   3         16.90         19.30         1.70 o                         
  -1   8   3         35.36         38.97        12.57 o                         
   0   8   3         99.42        113.11         7.96 o                         
   1   8   3          4.48          9.21         4.48 o                         
   2   8   3        119.03        115.23         7.47 o                         
   3   8   3         25.07         19.91         4.73 o                         
   4   8   3         69.58         47.54         3.86 o                         
   5   8   3        338.13        349.52        20.03 o                         
   6   8   3         19.65         27.03         6.91 o                         
   7   8   3         11.71          6.10         9.95 o                         
  -1   9   3          0.71          5.48         4.85 o                         
   0   9   3         10.17         15.43         9.46 o                         
   1   9   3         21.24         22.65         5.48 o                         
   2   9   3          0.26         -4.36         4.36 o                         
   3   9   3        183.77        211.29        10.95 o                         
   4   9   3        147.54        148.82         8.46 o                         
   5   9   3          4.27          4.86         2.44 o                         
   6   9   3         20.54         23.94         8.96 o                         
   7   9   3          4.06          6.30         3.54 o                         
   1  10   3         35.98         43.68        12.07 o                         
   2  10   3          1.83         11.45         5.23 o                         
   3  10   3        103.38         96.56         8.21 o                         
   4  10   3         28.11         29.62         5.60 o                         
   5  10   3          0.15          4.98         7.47 o                         
  -3 -10   4         14.71         21.15         7.09 o                         
  -2 -10   4          1.05          2.74         4.23 o                         
  -5  -9   4         12.41          7.96         3.45 o                         
  -4  -9   4         18.61         28.90         4.99 o                         
  -3  -9   4         11.99         11.48         2.05 o                         
  -2  -9   4          0.73          2.56         4.57 o                         
  -1  -9   4          7.96          7.15         4.04 o                         
   0  -9   4         31.65         37.79         5.61 o                         
   1  -9   4         18.85          9.66         4.09 o                         
  -6  -8   4          2.41          3.60         2.89 o                         
  -5  -8   4         45.90         58.89         4.08 o                         
  -4  -8   4         67.85         69.60         6.37 o                         
  -3  -8   4         12.50          9.72         3.50 o                         
  -2  -8   4         59.01         66.51         9.33 o                         
  -1  -8   4          5.87          3.11         7.34 o                         
   0  -8   4        137.48        140.53         9.08 o                         
   1  -8   4         85.72         86.06         6.18 o                         
   2  -8   4          1.29          0.65         3.48 o                         
  -7  -7   4          7.81          3.48         9.83 o                         
  -6  -7   4         71.08         74.99         3.69 o                         
  -5  -7   4         55.39         49.34         5.94 o                         
  -4  -7   4         16.42         23.15         3.78 o                         
  -3  -7   4        132.01        151.86         6.70 o                         
  -2  -7   4          9.73         17.17         9.33 o                         
  -1  -7   4         62.25         55.37         6.97 o                         
   0  -7   4         14.45         14.28         4.37 o                         
   1  -7   4        130.36        117.20         7.72 o                         
   2  -7   4        101.20        103.16         7.40 o                         
   3  -7   4          7.33          4.24         4.36 o                         
  -7  -6   4         73.68         31.61        13.94 o                         
  -6  -6   4         42.12         43.05        12.32 o                         
  -5  -6   4        127.41        131.03         4.37 o                         
  -4  -6   4         42.62         46.18         3.60 o                         
  -3  -6   4         75.23         71.74         3.89 o                         
  -2  -6   4          0.75         -1.37         7.47 o                         
  -1  -6   4        316.05        293.70         9.95 o                         
   0  -6   4         53.69         65.10         8.22 o                         
   1  -6   4         91.27         97.32        10.52 o                         
   2  -6   4        224.53        212.06        13.63 o                         
   3  -6   4         91.63        110.29         8.96 o                         
   4  -6   4          3.42          1.27         5.10 o                         
  -7  -5   4         57.03         69.43         9.95 o                         
  -6  -5   4         46.74         40.94        13.69 o                         
  -5  -5   4         30.52         27.57         2.67 o                         
  -4  -5   4        376.51        383.69         8.36 o                         
  -3  -5   4         21.57         27.20         2.66 o                         
  -2  -5   4        426.27        387.73        22.65 o                         
  -1  -5   4         73.38         79.31         7.27 o                         
   0  -5   4        723.25        699.26        30.18 o                         
   1  -5   4         42.41         37.51         5.56 o                         
   2  -5   4         91.07         96.56        12.48 o                         
   3  -5   4        101.54        107.73         9.24 o                         
   4  -5   4         40.44         48.53         6.37 o                         
   5  -5   4         21.70         26.15        13.94 o                         
  -7  -4   4         26.24         21.03         8.34 o                         
  -6  -4   4         12.45         10.83         6.59 o                         
  -5  -4   4         15.32         12.94        10.58 o                         
  -4  -4   4        260.28        277.99         6.98 o                         
  -3  -4   4       1299.43       1442.95        81.92 o                         
  -2  -4   4         23.14         26.63         4.98 o                         
  -1  -4   4         27.75         22.63         5.75 o                         
   0  -4   4        842.36        802.75        26.88 o                         
   1  -4   4        255.68        265.28        10.65 o                         
   2  -4   4        181.78        160.08        14.78 o                         
   3  -4   4        146.29        147.12         9.15 o                         
   4  -4   4         57.91         56.52         9.44 o                         
   5  -4   4        103.60         95.88         9.84 o                         
   6  -4   4         51.00         45.20        25.51 o                         
  -7  -3   4         14.49          5.85        14.56 o                         
  -6  -3   4         15.99          8.09        12.82 o                         
  -5  -3   4         78.69         96.68         9.58 o                         
  -4  -3   4        497.66        483.30        17.92 o                         
  -3  -3   4       1231.69       1236.76        27.13 o                         
  -2  -3   4         38.32         36.83         4.60 o                         
  -1  -3   4         86.49         86.25         6.34 o                         
   0  -3   4          5.63          5.98         6.41 o                         
   1  -3   4       1817.22       1919.96        64.58 o                         
   2  -3   4         16.74         11.72         5.74 o                         
   3  -3   4        803.85        898.14        32.38 o                         
   4  -3   4        123.73        132.63        12.87 o                         
   5  -3   4         24.85         19.80         7.00 o                         
   6  -3   4         83.56         80.93        17.98 o                         
  -7  -2   4         51.08         58.61        11.45 o                         
  -6  -2   4         57.48         60.47        10.08 o                         
  -5  -2   4         68.72         95.07        18.79 o                         
  -4  -2   4        676.94        700.31        24.14 o                         
  -3  -2   4        579.47        535.81        16.92 o                         
  -1  -2   4        103.87        103.65         8.46 o                         
   0  -2   4        397.95        397.97        25.38 o                         
   1  -2   4       2263.05       2297.23        58.15 o                         
   2  -2   4       1048.77       1259.33        35.91 o                         
   3  -2   4         16.20         21.31         5.93 o                         
   4  -2   4        504.71        510.63        21.99 o                         
   5  -2   4          0.68          1.40         5.34 o                         
   6  -2   4         56.60         78.49        12.26 o                         
   7  -2   4         56.36         45.26         7.80 o                         
  -7  -1   4         32.08          6.21        15.80 o                         
  -6  -1   4        158.50        133.07         9.36 o                         
  -5  -1   4         66.65         36.15        17.86 o                         
  -4  -1   4        302.91        276.24        13.81 o                         
  -3  -1   4          6.89         13.69         4.48 o                         
  -2  -1   4        867.77        872.15        23.64 o                         
  -1  -1   4        525.69        556.84        26.01 o                         
   0  -1   4       3780.12       3571.00       156.60 o                         
   1  -1   4       1775.69       1699.33        43.02 o                         
   2  -1   4        232.74        207.11        12.51 o                         
   3  -1   4        882.40        847.86        26.95 o                         
   4  -1   4        106.90         77.56        10.19 o                         
   5  -1   4         89.73         96.69         9.44 o                         
   6  -1   4         94.05        101.84        14.31 o                         
   7  -1   4        154.02        122.56        10.48 o                         
  -7   0   4         55.84         57.54         7.85 o                         
  -6   0   4          2.27          2.79         0.97 o                         
  -5   0   4        113.09        108.00         2.61 o                         
  -4   0   4          6.51          5.79         0.96 o                         
  -3   0   4         11.67         17.04         3.86 o                         
  -2   0   4        250.89        257.87        41.44 o                         
  -1   0   4       8082.03       3309.68       104.65 o                         
   0   0   4          5.08          9.01         4.30 o                         
   1   0   4        247.73        248.43        14.99 o                         
   2   0   4        792.24        834.93        26.75 o                         
   3   0   4          1.77          7.67         4.74 o                         
   4   0   4        472.11        541.45        22.61 o                         
   5   0   4        591.92        580.94        23.62 o                         
   6   0   4         71.42         68.52         9.33 o                         
   7   0   4         43.06         41.81        28.50 o                         
  -7   1   4         16.25         16.49         5.50 o                         
  -6   1   4          9.03          4.75         1.52 o                         
  -5   1   4         30.93         32.49         7.59 o                         
  -4   1   4          7.11         14.72         5.70 o                         
  -3   1   4       1144.46       1200.92        20.28 o                         
  -2   1   4        182.15        172.40         4.05 o                         
  -1   1   4        640.83        663.74        11.40 o                         
   0   1   4       1836.54       1970.47        34.09 o                         
   1   1   4        760.68        726.50        13.96 o                         
   2   1   4         76.97         67.60        14.00 o                         
   3   1   4        226.94        233.65        11.92 o                         
   4   1   4       1950.98       2040.45        53.36 o                         
   5   1   4        628.00        644.18        21.77 o                         
   6   1   4         16.01         13.23         8.71 o                         
   7   1   4         36.86         37.33        14.19 o                         
  -6   2   4         47.07         45.41         3.11 o                         
  -5   2   4         26.80         15.42         6.24 o                         
  -4   2   4        192.15        183.53        10.52 o                         
  -3   2   4        725.87        624.78        15.19 o                         
  -2   2   4       2675.41       2924.51        80.79 o                         
  -1   2   4        481.37        438.42        62.09 o                         
   0   2   4       2678.34       2702.75        49.29 o                         
   1   2   4       1833.65       2026.38        33.38 o                         
   2   2   4        126.40        122.49         7.40 o                         
   3   2   4       3634.56       3659.39        83.07 o                         
   4   2   4       1139.32       1083.53        23.47 o                         
   5   2   4        416.64        338.55        38.08 o                         
   6   2   4        199.01        196.86        13.70 o                         
   7   2   4         72.73         67.53         4.02 o                         
   8   2   4         70.99         68.94         6.72 o                         
  -6   3   4          1.40          1.30         2.46 o                         
  -5   3   4          3.29          1.40         1.57 o                         
  -4   3   4         31.66         25.47         2.20 o                         
  -3   3   4        568.85        610.44        12.06 o                         
  -2   3   4         37.99         56.48         2.41 o                         
  -1   3   4        514.71        547.13        10.50 o                         
   0   3   4        246.51        257.35         5.71 o                         
   1   3   4         10.93         12.77         1.80 o                         
   2   3   4         40.24         42.29         2.82 o                         
   3   3   4       2395.75       2638.41        52.65 o                         
   4   3   4        380.82        377.66        11.39 o                         
   5   3   4         54.63         55.56         3.92 o                         
   6   3   4         22.02         19.76         3.32 o                         
   7   3   4        156.95        178.14        12.51 o                         
   8   3   4          0.35         -1.62         4.48 o                         
  -5   4   4         13.00          9.69         3.53 o                         
  -4   4   4         53.40         51.10         5.30 o                         
  -3   4   4        274.93        298.86         8.35 o                         
  -2   4   4        658.35        682.16        32.68 o                         
  -1   4   4        286.71        269.19         9.08 o                         
   0   4   4          1.26          5.27         1.46 o                         
   1   4   4        295.61        294.05         7.84 o                         
   2   4   4        755.60        841.45        14.91 o                         
   3   4   4        239.94        261.00         5.76 o                         
   4   4   4        749.01        728.34        12.91 o                         
   5   4   4          1.90          3.59         4.05 o                         
   6   4   4        192.51        204.78         7.15 o                         
   7   4   4          2.31          0.41         2.04 o                         
   8   4   4          6.72          8.32         3.53 o                         
  -5   5   4         25.86         32.25         7.60 o                         
  -4   5   4         83.09        126.58        14.35 o                         
  -3   5   4         62.48         68.47         4.52 o                         
  -2   5   4        421.14        403.25         8.93 o                         
  -1   5   4        476.96        521.75        12.45 o                         
   0   5   4          4.24          4.99         1.68 o                         
   1   5   4        784.24        788.91        21.28 o                         
   2   5   4        724.12        725.91        13.85 o                         
   3   5   4        307.30        277.21         9.01 o                         
   4   5   4        556.64        521.80         9.99 o                         
   5   5   4        121.72        118.08         6.71 o                         
   6   5   4         20.17         14.70         2.98 o                         
   7   5   4         15.60         15.29         3.65 o                         
   8   5   4         14.22         10.36         2.94 o                         
  -4   6   4         35.30         43.38         3.86 o                         
  -3   6   4         17.35         18.70         3.18 o                         
  -2   6   4         19.48         13.12         2.10 o                         
  -1   6   4        215.79        208.57        17.17 o                         
   0   6   4        268.20        266.16        16.18 o                         
   1   6   4         63.56         59.11         9.46 o                         
   2   6   4        338.24        375.29        12.44 o                         
   3   6   4         10.22          6.92         2.74 o                         
   4   6   4        143.15        146.08         4.10 o                         
   5   6   4        264.81        260.08         6.02 o                         
   6   6   4         74.58         65.90         7.34 o                         
   7   6   4         82.32         93.26         5.25 o                         
   8   6   4         13.18         11.84         3.92 o                         
  -3   7   4         99.41         80.76         3.34 o                         
  -2   7   4         28.82          5.40         6.88 o                         
  -1   7   4         97.46        111.92         5.79 o                         
   0   7   4        358.63        390.35        22.02 o                         
   1   7   4        161.61        146.08        13.69 o                         
   2   7   4         37.76         55.99        10.08 o                         
   3   7   4         39.98         47.41         5.35 o                         
   4   7   4         73.80         64.94         8.95 o                         
   5   7   4         81.99         71.54         5.18 o                         
   6   7   4         10.85         15.33         2.68 o                         
   7   7   4         11.16          9.98         2.60 o                         
   8   7   4          3.02         -2.04         2.21 o                         
  -2   8   4        103.03         98.37        12.69 o                         
  -1   8   4          0.51          5.50         2.53 o                         
   0   8   4        225.00        263.80        18.91 o                         
   1   8   4          0.79          2.36         7.47 o                         
   2   8   4         31.35         28.37         9.21 o                         
   3   8   4         29.12         44.30         9.95 o                         
   4   8   4         26.44         29.60         3.90 o                         
   5   8   4         70.88         72.86         5.36 o                         
   6   8   4         87.77         97.97         4.80 o                         
   7   8   4          9.51          9.35         4.84 o                         
  -1   9   4         31.30         42.81        11.45 o                         
   0   9   4          1.15         -1.99         4.60 o                         
   1   9   4         34.67         67.69        12.07 o                         
   2   9   4          0.58         -3.11         7.96 o                         
   3   9   4        148.47        151.68        15.55 o                         
   4   9   4          4.61         10.33         8.46 o                         
   5   9   4          0.20          5.08         4.22 o                         
   6   9   4         18.15         10.61         8.27 o                         
   7   9   4          0.31         -4.11         4.48 o                         
   1  10   4         29.62         33.85         6.59 o                         
   2  10   4         12.26          4.11         8.71 o                         
   3  10   4          8.65          8.83         9.08 o                         
   4  10   4          2.93          0.12         7.34 o                         
   5  10   4          0.85          0.25         7.09 o                         
  -5  -9   5         36.41         47.81         5.63 o                         
  -4  -9   5          1.04         -1.65         2.85 o                         
  -3  -9   5        176.41        176.62         7.36 o                         
  -2  -9   5          0.38         -4.77         3.80 o                         
  -1  -9   5         22.92         14.31         8.34 o                         
   0  -9   5         23.16         15.76         5.68 o                         
  -6  -8   5          0.58          0.12         2.05 o                         
  -5  -8   5         57.70         57.40         6.26 o                         
  -4  -8   5        110.55         93.64         4.24 o                         
  -3  -8   5        101.75        102.63         7.44 o                         
  -2  -8   5         66.38         81.92         4.74 o                         
  -1  -8   5          3.02         10.33         5.48 o                         
   0  -8   5         95.00         85.77         8.59 o                         
   1  -8   5         25.66         28.39         5.60 o                         
   2  -8   5         85.87         90.16        10.78 o                         
  -6  -7   5          0.96          1.97         1.97 o                         
  -5  -7   5        101.13         99.99         4.63 o                         
  -4  -7   5        254.38        274.73         8.71 o                         
  -3  -7   5         38.83         59.05         6.90 o                         
  -2  -7   5         97.79        113.61        15.55 o                         
  -1  -7   5          1.74          7.24         3.39 o                         
   0  -7   5          4.97          6.31         6.32 o                         
   1  -7   5        322.02        337.09        11.44 o                         
   2  -7   5         32.90         39.52         8.52 o                         
   3  -7   5         60.92         65.97        10.70 o                         
  -7  -6   5         24.71         13.44        12.44 o                         
  -6  -6   5        148.67        143.19         7.65 o                         
  -5  -6   5         99.45        101.51         4.54 o                         
  -4  -6   5        110.64        109.27         8.09 o                         
  -3  -6   5         57.63         50.99         4.86 o                         
  -2  -6   5         60.18         47.16        12.07 o                         
  -1  -6   5        103.16         91.92         8.24 o                         
   0  -6   5         19.74         26.92         5.65 o                         
   1  -6   5        208.54        222.49        15.26 o                         
   2  -6   5        309.31        302.28        18.41 o                         
   3  -6   5         26.19         25.54         7.03 o                         
   4  -6   5          2.47          7.60         4.69 o                         
  -7  -5   5         68.65         94.07        19.16 o                         
  -6  -5   5         50.41         61.59         8.09 o                         
  -5  -5   5        105.45        103.09         9.77 o                         
  -4  -5   5        241.45        244.76         6.12 o                         
  -3  -5   5          3.32          1.75         1.54 o                         
  -2  -5   5         84.84         78.89         7.84 o                         
  -1  -5   5        502.92        495.88        26.50 o                         
   0  -5   5        366.81        371.43        17.21 o                         
   1  -5   5        119.01        124.30        12.54 o                         
   2  -5   5         37.29         30.87         9.92 o                         
   3  -5   5         79.25         67.43         8.68 o                         
   4  -5   5         62.86         62.83         9.06 o                         
   5  -5   5          0.32          3.07         5.18 o                         
  -7  -4   5          0.57          1.74         6.84 o                         
  -6  -4   5        213.04        230.95        23.27 o                         
  -5  -4   5         20.09         11.20         5.85 o                         
  -4  -4   5         32.53         35.74         4.48 o                         
  -3  -4   5        734.16        730.57        12.23 o                         
  -2  -4   5        455.85        413.37        23.64 o                         
  -1  -4   5         93.64         77.65         8.08 o                         
   0  -4   5        376.32        404.09        13.68 o                         
   1  -4   5        141.15        148.00         8.83 o                         
   2  -4   5        142.37        159.33        20.72 o                         
   3  -4   5         31.64         27.57         6.09 o                         
   4  -4   5        244.37        256.32        19.22 o                         
   5  -4   5         29.15         26.74        11.77 o                         
   6  -4   5          2.23          2.86         4.99 o                         
  -7  -3   5          2.22          0.00         6.47 o                         
  -6  -3   5         85.82         70.93         9.95 o                         
  -5  -3   5         99.89        114.23        17.92 o                         
  -4  -3   5         97.61         99.92        15.18 o                         
  -3  -3   5       1091.24       1183.46        24.92 o                         
  -2  -3   5        124.86        104.15         7.34 o                         
  -1  -3   5        149.37        202.17         9.11 o                         
   0  -3   5         21.44         15.57         4.09 o                         
   1  -3   5        612.29        574.22        18.75 o                         
   2  -3   5        107.78        100.92         7.42 o                         
   3  -3   5        479.98        531.47        31.42 o                         
   4  -3   5         45.03         52.03        10.24 o                         
   5  -3   5        122.32        150.10        23.02 o                         
   6  -3   5          4.25         -3.55         7.56 o                         
  -7  -2   5        100.80        109.50        24.02 o                         
  -6  -2   5         45.41         49.28        17.17 o                         
  -5  -2   5        192.51        217.14        13.94 o                         
  -4  -2   5        103.51        110.37         9.08 o                         
  -3  -2   5        430.11        407.39        14.31 o                         
  -2  -2   5       1148.91       1293.73        48.53 o                         
  -1  -2   5        145.11        168.52         9.89 o                         
   0  -2   5        220.59        224.27        10.75 o                         
   1  -2   5        962.19        981.06        24.54 o                         
   2  -2   5        747.85        741.98        23.67 o                         
   3  -2   5        203.90        206.92        13.64 o                         
   4  -2   5        196.46        221.85        15.39 o                         
   5  -2   5          1.29         -2.72         5.74 o                         
   6  -2   5          9.08          9.76        11.69 o                         
   7  -2   5         40.86         36.79        13.49 o                         
  -7  -1   5        111.79        133.64        15.18 o                         
  -6  -1   5         31.39         27.38         8.96 o                         
  -5  -1   5        194.23        176.94        22.65 o                         
  -4  -1   5          5.06          2.49         5.10 o                         
  -3  -1   5        303.65        299.14        11.70 o                         
  -2  -1   5       2708.35       3367.17       102.28 o                         
  -1  -1   5        127.90        110.75         8.34 o                         
   0  -1   5       1406.64       1317.79        44.45 o                         
   1  -1   5        507.21        431.49        19.60 o                         
   2  -1   5       3109.59       3012.39        87.60 o                         
   3  -1   5         22.15          9.04         5.19 o                         
   4  -1   5        174.88        201.80        18.17 o                         
   5  -1   5        110.15        114.18        10.37 o                         
   6  -1   5         45.43         41.25        10.63 o                         
   7  -1   5         57.00         34.62        26.75 o                         
  -7   0   5         42.11         49.03        12.32 o                         
  -6   0   5        197.09        193.49        16.55 o                         
  -5   0   5          5.75          3.98        12.44 o                         
  -4   0   5         57.70         74.41         8.71 o                         
  -3   0   5         70.82         90.59         6.97 o                         
  -2   0   5       1300.15       1275.07        45.17 o                         
  -1   0   5       3656.99       3348.76       436.76 o                         
   0   0   5        882.59        837.90        24.46 o                         
   1   0   5        410.43        394.80        21.12 o                         
   2   0   5         31.78         37.30         6.91 o                         
   3   0   5       1737.12       1947.76        72.23 o                         
   4   0   5         49.40         62.14         7.92 o                         
   5   0   5        145.90        140.27        12.77 o                         
   6   0   5        183.74        166.45        15.64 o                         
   7   0   5         40.14         22.90        13.19 o                         
  -7   1   5         74.37         75.53        25.26 o                         
  -6   1   5         60.04         55.05        12.92 o                         
  -5   1   5         65.60         76.62         4.60 o                         
  -4   1   5        215.32        225.38         6.28 o                         
  -3   1   5        653.06        695.94        13.71 o                         
  -2   1   5        374.42        394.09         7.20 o                         
  -1   1   5       1132.74       1189.55        20.93 o                         
   0   1   5        537.72        556.99         9.26 o                         
   1   1   5        771.07        801.83        14.61 o                         
   2   1   5        307.36        305.81        13.08 o                         
   3   1   5         31.27         37.06         7.47 o                         
   4   1   5        979.47       1015.68       113.36 o                         
   5   1   5        331.32        309.17        19.18 o                         
   6   1   5          2.59          5.91        10.65 o                         
   7   1   5         13.30         22.77        12.69 o                         
   8   1   5         58.31         81.75        17.92 o                         
  -6   2   5        118.30        113.89        15.54 o                         
  -5   2   5          8.32         14.17         4.28 o                         
  -4   2   5        177.25        152.47         6.38 o                         
  -3   2   5        355.64        322.91         7.76 o                         
  -2   2   5        717.32        714.94        13.55 o                         
  -1   2   5         57.97         75.39         6.16 o                         
   0   2   5       3123.29       3108.11        61.61 o                         
   1   2   5       1360.54       1348.78        19.90 o                         
   2   2   5        169.99        166.58         8.48 o                         
   3   2   5        195.80        162.81         8.99 o                         
   4   2   5        555.62        485.36        10.49 o                         
   5   2   5        179.26        164.34        11.81 o                         
   6   2   5        172.92        175.01        10.67 o                         
   7   2   5         28.85         27.08         3.16 o                         
   8   2   5          9.17         10.88         4.12 o                         
  -6   3   5         31.20         31.26         5.05 o                         
  -5   3   5         42.34         39.00         3.86 o                         
  -4   3   5          0.93         -0.43         2.11 o                         
  -3   3   5        154.16        149.96         6.66 o                         
  -2   3   5        287.63        303.65         7.82 o                         
  -1   3   5        365.95        350.74         7.25 o                         
   0   3   5        131.17        118.59         7.10 o                         
   1   3   5        149.93        150.27         3.69 o                         
   2   3   5         48.33         48.65         2.33 o                         
   3   3   5         79.96         97.92         5.26 o                         
   4   3   5         42.69         46.66         4.27 o                         
   5   3   5        231.34        250.92        10.03 o                         
   6   3   5        198.94        226.68        11.04 o                         
   7   3   5         17.16         15.52         5.24 o                         
   8   3   5         18.30         18.75         4.23 o                         
  -5   4   5         88.40         87.98         6.69 o                         
  -4   4   5          8.19          8.21         2.41 o                         
  -3   4   5        160.88        162.10        11.51 o                         
  -2   4   5        364.82        348.06         7.98 o                         
  -1   4   5        904.33        937.86        19.25 o                         
   0   4   5         28.47         41.57         3.30 o                         
   1   4   5        495.32        506.44         8.56 o                         
   2   4   5        120.50        121.04         3.53 o                         
   3   4   5          9.59         11.75         2.15 o                         
   4   4   5        106.77        103.81         5.82 o                         
   5   4   5        418.79        447.66        10.84 o                         
   6   4   5         46.00         43.02         6.10 o                         
   7   4   5        128.32        140.24         6.53 o                         
   8   4   5          0.27         -1.22         3.25 o                         
  -5   5   5         23.73         20.29         8.24 o                         
  -4   5   5         11.08          9.94         3.85 o                         
  -3   5   5         16.72         12.38         4.97 o                         
  -2   5   5        421.50        434.17        11.56 o                         
  -1   5   5         18.36         22.51         3.19 o                         
   0   5   5        175.53        194.16         4.75 o                         
   1   5   5        230.22        215.19         6.04 o                         
   2   5   5        341.90        304.94         6.18 o                         
   3   5   5          0.80          3.40         1.94 o                         
   4   5   5        397.95        464.11        15.57 o                         
   5   5   5        149.89        152.91         7.33 o                         
   6   5   5        156.73        166.87         9.12 o                         
   7   5   5          2.95          0.56         2.92 o                         
   8   5   5         34.02         46.58         7.72 o                         
  -4   6   5          4.03          2.39         2.83 o                         
  -3   6   5          1.27          2.17         2.56 o                         
  -2   6   5         24.09         37.16         5.48 o                         
  -1   6   5         55.65         55.94         5.71 o                         
   0   6   5        409.14        384.92        11.54 o                         
   1   6   5         10.50         12.44         7.22 o                         
   2   6   5          3.59          1.55         2.37 o                         
   3   6   5        150.95        128.07         6.41 o                         
   4   6   5         10.87          6.11         2.30 o                         
   5   6   5        213.11        206.15         4.61 o                         
   6   6   5         15.89         22.94         3.66 o                         
   7   6   5         77.04         98.40         5.70 o                         
   8   6   5         12.65          8.86         2.78 o                         
  -3   7   5         24.38         26.92         3.47 o                         
  -2   7   5          0.40          1.60         4.03 o                         
  -1   7   5        259.33        269.01        13.56 o                         
   0   7   5        107.97        125.30        13.44 o                         
   1   7   5         73.37         75.66         6.47 o                         
   2   7   5          8.62         10.95         7.71 o                         
   3   7   5          0.77          3.53         3.23 o                         
   4   7   5        180.69        157.08         4.86 o                         
   5   7   5         94.11         91.66         6.63 o                         
   6   7   5        123.60        114.17         4.99 o                         
   7   7   5          7.54          2.74         3.35 o                         
   8   7   5         16.75          6.08         3.01 o                         
  -2   8   5         19.99         18.14         5.54 o                         
  -1   8   5         16.11         11.28         3.65 o                         
   0   8   5          9.81          7.71         8.34 o                         
   1   8   5         26.23         41.31         5.85 o                         
   2   8   5          6.25          6.22         4.23 o                         
   3   8   5         50.23         45.04         5.85 o                         
   4   8   5         32.37         28.62         9.21 o                         
   5   8   5        178.86        167.79         5.37 o                         
   6   8   5        103.75         97.94         5.46 o                         
   7   8   5          1.27          2.16         1.84 o                         
  -1   9   5          3.08         -0.75         4.36 o                         
   0   9   5          2.57          3.73         8.46 o                         
   1   9   5          2.61         10.45         4.98 o                         
   2   9   5         73.48        106.89         8.09 o                         
   3   9   5         34.23         36.83         6.10 o                         
   4   9   5         26.51         29.74         5.48 o                         
   5   9   5         28.58         19.18         6.62 o                         
   6   9   5          5.36          2.16         3.17 o                         
   7   9   5          8.03          8.44         3.78 o                         
   1  10   5         62.15         67.69        13.94 o                         
   2  10   5         29.29         51.52         7.09 o                         
   3  10   5          5.54          2.86         4.73 o                         
   4  10   5         35.45         37.45         6.22 o                         
   5  10   5          0.13          3.36         4.48 o                         
  -4  -9   6          5.11          2.77         3.53 o                         
  -3  -9   6         35.60         30.79         3.13 o                         
  -2  -9   6         29.38         25.55        10.95 o                         
  -1  -9   6          0.33          2.86         9.33 o                         
   0  -9   6         12.66          2.78         5.28 o                         
  -5  -8   6         77.64         77.33         3.96 o                         
  -4  -8   6         50.82         46.17         3.25 o                         
  -3  -8   6         33.59         32.30         5.65 o                         
  -2  -8   6          9.93         15.55         6.22 o                         
  -1  -8   6         44.54         28.37        11.57 o                         
   0  -8   6          0.38          0.99         4.05 o                         
   1  -8   6         14.99         13.52         7.65 o                         
   2  -8   6         32.95         25.64        11.14 o                         
  -6  -7   6         15.99          8.25         7.09 o                         
  -5  -7   6          3.13          4.76         1.50 o                         
  -4  -7   6        194.37        238.58         7.84 o                         
  -3  -7   6          4.12          0.84         2.22 o                         
  -2  -7   6        262.16        270.39        23.14 o                         
  -1  -7   6         34.49         39.98         4.79 o                         
   0  -7   6         17.61         29.95         7.57 o                         
   1  -7   6         89.05         91.60        11.60 o                         
   2  -7   6         45.27         42.47        10.73 o                         
   3  -7   6         20.17         16.19         9.05 o                         
  -6  -6   6         60.62         61.27         8.33 o                         
  -5  -6   6         60.97         58.92         3.27 o                         
  -4  -6   6          4.75          5.42         2.46 o                         
  -3  -6   6        101.96         76.29         5.33 o                         
  -2  -6   6        124.93         89.22         9.46 o                         
  -1  -6   6        218.42        216.56        12.36 o                         
   0  -6   6          1.00          5.07         5.04 o                         
   1  -6   6         77.39         72.30         6.45 o                         
   2  -6   6        105.39        106.02         9.51 o                         
   3  -6   6        179.79        199.36        17.60 o                         
   4  -6   6          5.28          2.98         5.51 o                         
  -7  -5   6         21.52         14.06         7.71 o                         
  -6  -5   6        100.80        108.01        17.42 o                         
  -5  -5   6         16.67         11.53         2.51 o                         
  -4  -5   6         21.88         17.44         2.65 o                         
  -3  -5   6        273.66        263.13        13.69 o                         
  -2  -5   6        156.35        179.56        18.91 o                         
  -1  -5   6        898.35        880.07        44.73 o                         
   0  -5   6          9.40          8.13         5.41 o                         
   1  -5   6          5.53          6.22         4.60 o                         
   2  -5   6        134.33        121.82        23.95 o                         
   3  -5   6        136.42        129.20        11.04 o                         
   4  -5   6        184.62        182.22        18.06 o                         
   5  -5   6          4.43          9.58         7.46 o                         
  -7  -4   6          1.98         -6.84        13.69 o                         
  -6  -4   6          3.52          2.24         5.97 o                         
  -5  -4   6         20.02         17.42        11.20 o                         
  -4  -4   6        130.64        134.36         5.74 o                         
  -3  -4   6        466.87        336.94        35.34 o                         
  -2  -4   6        610.27        611.09        23.27 o                         
  -1  -4   6        405.60        365.70        15.92 o                         
   0  -4   6         22.21         28.13         6.12 o                         
   1  -4   6          1.12          1.64         5.41 o                         
   2  -4   6        327.89        333.27        16.34 o                         
   3  -4   6        233.95        219.93        12.51 o                         
   4  -4   6        351.35        345.70        20.78 o                         
   5  -4   6         67.89         68.70         8.16 o                         
   6  -4   6          3.80          2.35         6.04 o                         
  -7  -3   6          1.18         -3.98        13.44 o                         
  -6  -3   6          0.83         -3.11        11.57 o                         
  -5  -3   6        170.84        162.63        11.57 o                         
  -4  -3   6        198.04        212.66        11.82 o                         
  -3  -3   6        947.44        871.65        53.53 o                         
  -2  -3   6        882.50        870.66        40.44 o                         
  -1  -3   6        515.84        580.00        30.61 o                         
   0  -3   6        212.54        231.10        34.72 o                         
   1  -3   6         43.92         41.77         5.49 o                         
   2  -3   6       1071.74       1135.44        31.42 o                         
   3  -3   6        495.03        550.25        22.82 o                         
   4  -3   6         54.78         71.49        17.98 o                         
   5  -3   6        233.82        236.34        22.02 o                         
   6  -3   6          0.85          1.38         5.29 o                         
  -7  -2   6         39.46         51.64        10.83 o                         
  -6  -2   6          2.77          6.97         7.22 o                         
  -5  -2   6        457.87        467.12        32.35 o                         
  -4  -2   6        409.36        435.64        28.74 o                         
  -3  -2   6        178.21        192.00        17.05 o                         
  -2  -2   6         20.57         20.53         8.34 o                         
  -1  -2   6        846.28        924.81        47.78 o                         
   0  -2   6          5.32         16.79         8.29 o                         
   1  -2   6       1513.36       1579.79        44.72 o                         
   2  -2   6        867.44        897.30        38.08 o                         
   3  -2   6        694.37        717.71        34.99 o                         
   4  -2   6         27.29         24.33        13.10 o                         
   5  -2   6         48.21         47.04         9.76 o                         
   6  -2   6         46.32         55.85        11.63 o                         
   7  -2   6          2.25         -3.06         5.97 o                         
  -7  -1   6         76.19         76.28        12.82 o                         
  -6  -1   6         43.22         41.69        16.67 o                         
  -5  -1   6        124.79        107.88        10.20 o                         
  -4  -1   6        179.32        185.90        20.03 o                         
  -3  -1   6         12.35         13.31         9.21 o                         
  -2  -1   6        773.38        771.20        70.12 o                         
  -1  -1   6         77.43         62.09         7.34 o                         
   0  -1   6       1465.83       1543.38        37.25 o                         
   1  -1   6       1525.63       1652.81        45.91 o                         
   2  -1   6       1598.00       1594.36        41.31 o                         
   3  -1   6        127.83        114.32         8.66 o                         
   4  -1   6         36.59         40.65        15.30 o                         
   5  -1   6         78.84         82.16         9.92 o                         
   6  -1   6        268.91        212.84        23.82 o                         
   7  -1   6         29.16         23.04         8.96 o                         
  -7   0   6         16.30         22.02        18.79 o                         
  -6   0   6        188.47        170.47        25.51 o                         
  -5   0   6         43.23         41.06         8.71 o                         
  -4   0   6        178.48        187.89        20.03 o                         
  -3   0   6        200.38        255.96        18.91 o                         
  -2   0   6        968.99        984.66        17.36 o                         
  -1   0   6       1974.92       2168.40        45.15 o                         
   0   0   6          3.00          9.94         4.86 o                         
   1   0   6        681.44        740.46        23.66 o                         
   2   0   6          7.85          6.47         4.57 o                         
   3   0   6        264.11        319.84        31.92 o                         
   4   0   6         73.52         92.21        12.09 o                         
   5   0   6        132.06        133.53        13.04 o                         
   6   0   6        228.17        233.98        26.82 o                         
   7   0   6         17.19         19.69         8.77 o                         
   8   0   6          3.31         10.33         6.72 o                         
  -6   1   6        135.27        135.63        14.19 o                         
  -5   1   6         82.90         94.64         3.05 o                         
  -4   1   6         95.79        104.29        12.01 o                         
  -3   1   6         61.16         48.03         7.96 o                         
  -2   1   6          7.17          8.49         2.55 o                         
  -1   1   6       3954.31       4071.62        83.94 o                         
   0   1   6       1639.44       1681.16        32.01 o                         
   1   1   6        282.67        252.68         6.78 o                         
   2   1   6         10.82          8.90         6.04 o                         
   3   1   6        385.21        397.52        15.64 o                         
   4   1   6        663.84        640.93        25.27 o                         
   5   1   6        301.74        277.52        18.88 o                         
   6   1   6         35.39         45.43         8.88 o                         
   7   1   6         41.83         35.78         8.49 o                         
   8   1   6          1.64         -0.63         6.16 o                         
  -6   2   6         20.29         23.65         2.36 o                         
  -5   2   6        159.04        145.99         4.34 o                         
  -4   2   6          1.79          2.04         4.29 o                         
  -3   2   6        104.88         82.21        16.86 o                         
  -2   2   6         84.35         75.39         3.44 o                         
  -1   2   6       1242.99       1280.55        17.42 o                         
   0   2   6       2732.75       2923.71        55.91 o                         
   1   2   6         75.69         80.46         3.66 o                         
   2   2   6        221.84        185.92         8.22 o                         
   3   2   6          4.34         25.33         3.59 o                         
   4   2   6       2041.25       2276.49       240.65 o                         
   5   2   6        167.23        138.99        11.93 o                         
   6   2   6         19.91          6.83         5.90 o                         
   7   2   6         40.40         42.31         3.82 o                         
   8   2   6         32.60         23.51         5.64 o                         
  -6   3   6         50.22         34.48        11.57 o                         
  -5   3   6          8.85         11.25         1.70 o                         
  -4   3   6          4.76          5.07         1.56 o                         
  -3   3   6         28.16         33.51         3.97 o                         
  -2   3   6        294.77        320.27        10.20 o                         
  -1   3   6        883.90       1010.28        86.54 o                         
   0   3   6         37.53         36.80         2.19 o                         
   1   3   6         18.95         27.61         3.03 o                         
   2   3   6        321.48        319.81         7.05 o                         
   3   3   6        204.70        236.54         9.30 o                         
   4   3   6          1.58          5.92         2.78 o                         
   5   3   6        202.93        230.61        11.49 o                         
   6   3   6        199.10        188.62        10.24 o                         
   7   3   6         18.79         25.86         4.59 o                         
   8   3   6          0.28         -0.46         4.23 o                         
  -5   4   6         66.39         78.67         5.12 o                         
  -4   4   6         26.48         39.97         6.28 o                         
  -3   4   6        116.26        131.76         4.64 o                         
  -2   4   6        487.65        473.46        11.60 o                         
  -1   4   6         88.82         82.28         8.65 o                         
   0   4   6        475.93        497.13        17.00 o                         
   1   4   6         92.67         85.80         3.51 o                         
   2   4   6        706.55        673.82        14.42 o                         
   3   4   6       1014.67       1139.39        19.42 o                         
   4   4   6         11.63         14.59         2.93 o                         
   5   4   6        555.52        511.25        27.17 o                         
   6   4   6         16.08         29.31         7.02 o                         
   7   4   6         39.34         41.53        10.90 o                         
   8   4   6         58.45         79.42         7.02 o                         
  -4   5   6         33.15         42.70         4.51 o                         
  -3   5   6          9.82         15.05         3.61 o                         
  -2   5   6         67.70         67.35         5.97 o                         
  -1   5   6        124.85        127.93         7.53 o                         
   0   5   6         48.56         43.65         2.90 o                         
   1   5   6        710.00        728.22        26.62 o                         
   2   5   6        585.86        601.73        14.19 o                         
   3   5   6        244.21        269.23         6.11 o                         
   4   5   6         40.79         52.14         2.93 o                         
   5   5   6          5.57          7.90         4.56 o                         
   6   5   6        158.67        167.76         8.27 o                         
   7   5   6         38.50         44.90         6.18 o                         
   8   5   6         26.80         27.45         4.03 o                         
  -4   6   6         22.39         16.14         8.40 o                         
  -3   6   6          2.09         -1.34         3.23 o                         
  -2   6   6          9.02          7.76         3.12 o                         
  -1   6   6        160.64        158.97         8.11 o                         
   0   6   6        426.59        421.58        12.88 o                         
   1   6   6         58.60         50.52         9.33 o                         
   2   6   6        199.05        210.04        13.81 o                         
   3   6   6         10.76         11.81         2.13 o                         
   4   6   6          6.31          5.85         1.97 o                         
   5   6   6         18.06         22.21         3.68 o                         
   6   6   6        220.74        224.90         6.96 o                         
   7   6   6         54.59         66.42         6.46 o                         
   8   6   6         35.51         33.32         4.42 o                         
  -3   7   6          3.75          4.30         2.86 o                         
  -2   7   6         28.23         28.26         3.89 o                         
  -1   7   6        310.67        251.26         8.84 o                         
   0   7   6        150.42        158.40         8.71 o                         
   1   7   6        310.79        320.17        12.57 o                         
   2   7   6         12.84         14.81         4.48 o                         
   3   7   6         77.09         72.60         5.29 o                         
   4   7   6          5.48          5.70         2.51 o                         
   5   7   6        145.70        139.74         3.89 o                         
   6   7   6         48.43         49.97         5.00 o                         
   7   7   6         97.56        103.11         5.85 o                         
   8   7   6          0.91         -0.68         2.09 o                         
  -2   8   6         18.80         17.42         8.71 o                         
  -1   8   6         46.37         57.22         2.80 o                         
   0   8   6         21.23         16.05         4.85 o                         
   1   8   6         61.49         56.87         6.47 o                         
   2   8   6         50.96         57.24        11.07 o                         
   3   8   6         30.24         22.90         9.08 o                         
   4   8   6        214.36        197.51         7.00 o                         
   5   8   6         44.45         47.54         5.03 o                         
   6   8   6         39.70         43.43         6.05 o                         
   7   8   6          9.14          4.52         4.09 o                         
  -1   9   6          0.14          3.98         4.60 o                         
   0   9   6         42.21         45.92         6.35 o                         
   1   9   6          0.78          2.86         4.48 o                         
   2   9   6         63.56         29.37        11.07 o                         
   3   9   6         40.63         38.45        10.95 o                         
   4   9   6          0.51         -1.87         8.09 o                         
   5   9   6         21.09         30.74         5.72 o                         
   6   9   6          3.06          4.96         2.29 o                         
   1  10   6         11.03         15.55         5.97 o                         
   2  10   6         25.49          5.85         9.58 o                         
   3  10   6         12.95         12.32         9.95 o                         
   4  10   6          1.44          1.12         4.48 o                         
   5  10   6          0.86         -1.00         7.96 o                         
  -3  -9   7         11.70          2.72         2.87 o                         
  -2  -9   7         50.14         66.04        10.14 o                         
  -1  -9   7         53.02         21.40        11.57 o                         
  -5  -8   7         13.02         13.31         3.31 o                         
  -4  -8   7         51.62         48.07         3.89 o                         
  -3  -8   7        100.08        113.93         7.78 o                         
  -2  -8   7         26.42         42.56         7.84 o                         
  -1  -8   7         16.79         24.02        13.81 o                         
   0  -8   7        143.54        152.66        11.41 o                         
   1  -8   7          0.40          6.99         7.20 o                         
  -6  -7   7         12.33          2.55         4.06 o                         
  -5  -7   7          4.67          6.67         2.45 o                         
  -4  -7   7        130.62        152.03         5.57 o                         
  -3  -7   7         86.85         91.94         5.82 o                         
  -2  -7   7         30.01          9.21        11.95 o                         
  -1  -7   7        119.92        150.00        19.72 o                         
   0  -7   7         34.98         54.82         6.78 o                         
   1  -7   7         55.28         57.27        15.99 o                         
   2  -7   7         36.67         62.88        28.37 o                         
   3  -7   7         22.64         21.61         7.43 o                         
  -6  -6   7         53.44         54.68         6.12 o                         
  -5  -6   7          4.58          1.54         2.33 o                         
  -4  -6   7         59.21         52.50         5.86 o                         
  -3  -6   7        181.13        133.73         9.77 o                         
  -2  -6   7        163.32        135.76        11.82 o                         
  -1  -6   7        213.16        198.59        13.41 o                         
   0  -6   7        156.75        148.32        10.34 o                         
   1  -6   7         46.15         33.93        11.45 o                         
   2  -6   7         62.56         57.76         8.82 o                         
   3  -6   7         31.43         31.05         6.42 o                         
   4  -6   7         29.02         46.18        24.02 o                         
  -6  -5   7         16.72         22.82         5.29 o                         
  -5  -5   7        133.22        154.59         6.29 o                         
  -4  -5   7          0.74          0.36         1.73 o                         
  -3  -5   7        159.88        177.07        21.40 o                         
  -2  -5   7        512.31        544.89        36.71 o                         
  -1  -5   7        906.40        916.64        27.50 o                         
   0  -5   7         48.50         45.11         5.56 o                         
   1  -5   7          1.52          2.97         7.76 o                         
   2  -5   7         17.86         21.69         6.00 o                         
   3  -5   7        213.66        190.50        13.66 o                         
   4  -5   7          6.16          8.38         6.82 o                         
   5  -5   7         49.41         23.45        12.17 o                         
  -7  -4   7         25.11         20.28         8.83 o                         
  -6  -4   7          5.64          2.99        11.32 o                         
  -5  -4   7         25.06         12.20         4.55 o                         
  -4  -4   7        500.95        492.18        14.80 o                         
  -3  -4   7        106.12        113.98        15.80 o                         
  -2  -4   7        611.83        588.82        34.34 o                         
  -1  -4   7        464.59        450.86        15.82 o                         
   0  -4   7        132.49        125.14        20.59 o                         
   1  -4   7          2.18          1.87         7.86 o                         
   2  -4   7         19.48         23.07         6.04 o                         
   3  -4   7         13.89         25.59        12.11 o                         
   4  -4   7        600.75        619.55        36.29 o                         
   5  -4   7         13.61          9.40         6.11 o                         
   6  -4   7          2.11          1.27         9.89 o                         
  -7  -3   7         17.09         17.30        16.05 o                         
  -6  -3   7         13.67         18.91         7.59 o                         
  -5  -3   7        442.21        542.78        34.34 o                         
  -4  -3   7         73.31         80.14        10.83 o                         
  -3  -3   7        496.17        450.83         7.35 o                         
  -2  -3   7        515.62        468.37        19.54 o                         
  -1  -3   7         10.75          6.99         6.42 o                         
   0  -3   7        386.52        370.96        13.95 o                         
   1  -3   7          3.01         11.60         5.98 o                         
   2  -3   7        152.84        169.06        16.92 o                         
   3  -3   7        209.58        231.16        24.64 o                         
   4  -3   7         77.56         96.12         9.40 o                         
   5  -3   7        156.13        164.64        18.79 o                         
   6  -3   7          0.35          7.68        11.66 o                         
  -7  -2   7         81.40        113.11        13.69 o                         
  -6  -2   7         60.82        119.33        21.28 o                         
  -5  -2   7         31.56         35.59         7.71 o                         
  -4  -2   7        619.92        613.83        24.02 o                         
  -3  -2   7        211.20        203.45         9.34 o                         
  -2  -2   7          1.34          3.98         4.73 o                         
  -1  -2   7        659.88        693.01        35.65 o                         
   0  -2   7        768.83        774.14        38.76 o                         
   1  -2   7        313.11        287.75        11.26 o                         
   2  -2   7         23.26         31.75         8.01 o                         
   3  -2   7        835.45        822.21        38.17 o                         
   4  -2   7         12.87         11.11         8.15 o                         
   5  -2   7         64.42         49.26        15.26 o                         
   6  -2   7         65.74         83.17        15.31 o                         
   7  -2   7          3.16         -7.49         9.03 o                         
  -7  -1   7         85.34         80.51        22.52 o                         
  -6  -1   7         99.08         96.93        11.57 o                         
  -5  -1   7         15.31          7.22        11.45 o                         
  -4  -1   7        251.15        221.12        12.94 o                         
  -3  -1   7         71.85         83.49         7.84 o                         
  -2  -1   7        227.66        213.64        17.42 o                         
  -1  -1   7       1497.10       1433.97        62.09 o                         
   0  -1   7         20.95         -0.01         6.59 o                         
   1  -1   7        189.41        192.81         9.50 o                         
   2  -1   7        165.43        140.34        10.42 o                         
   3  -1   7        112.86        141.03         9.69 o                         
   4  -1   7        161.78        195.36        22.82 o                         
   5  -1   7         52.80         70.29        12.25 o                         
   6  -1   7        215.73        204.60        15.80 o                         
   7  -1   7         11.08          8.31         9.27 o                         
  -6   0   7         99.30        107.01        12.57 o                         
  -5   0   7         81.85         99.42        17.92 o                         
  -4   0   7         61.16         73.66         8.46 o                         
  -3   0   7        112.47        120.58         8.96 o                         
  -2   0   7        949.32        994.70        17.58 o                         
  -1   0   7          3.21         10.80         2.74 o                         
   0   0   7        871.55       1085.16        26.59 o                         
   1   0   7        256.14        329.91        19.21 o                         
   2   0   7        106.17        123.77         7.98 o                         
   3   0   7        189.79        195.11        10.23 o                         
   4   0   7        225.08        244.67        17.15 o                         
   5   0   7         71.72         75.88        17.54 o                         
   6   0   7        146.23        159.65        11.95 o                         
   7   0   7         34.30         36.33        11.21 o                         
  -6   1   7        108.94        120.45        23.52 o                         
  -5   1   7        194.16        229.58        24.89 o                         
  -4   1   7         73.77         39.21        22.09 o                         
  -3   1   7        332.64        318.21         9.83 o                         
  -2   1   7          1.37          2.06         1.80 o                         
  -1   1   7       2282.06       2255.42        49.91 o                         
   0   1   7         38.47         25.23         3.49 o                         
   1   1   7        351.64        337.13         8.28 o                         
   2   1   7        105.03         85.31         6.66 o                         
   3   1   7        731.63        660.91        23.02 o                         
   4   1   7       1137.06       1142.08        54.56 o                         
   5   1   7         18.98         14.18         9.18 o                         
   6   1   7         10.62         10.60         7.79 o                         
   7   1   7        150.71        154.32        20.00 o                         
   8   1   7         19.93         20.61        12.88 o                         
  -6   2   7         24.01         18.54        16.30 o                         
  -5   2   7         75.63         64.64         4.36 o                         
  -4   2   7        157.62        143.79         4.24 o                         
  -3   2   7        124.22        100.42        13.94 o                         
  -2   2   7          2.33          2.77         4.60 o                         
  -1   2   7        164.47        128.90         2.96 o                         
   0   2   7       1060.67       1042.08        35.74 o                         
   1   2   7        250.06        258.85         7.21 o                         
   2   2   7        185.47        155.89         8.54 o                         
   3   2   7        324.14        294.61         8.82 o                         
   4   2   7        213.80        205.22        14.06 o                         
   5   2   7        340.65        344.27        15.06 o                         
   6   2   7          1.41          4.56         3.07 o                         
   7   2   7         96.67         91.85         4.81 o                         
   8   2   7         66.11         68.35         5.39 o                         
  -5   3   7         70.11         51.14        19.16 o                         
  -4   3   7        159.74        151.79         5.79 o                         
  -3   3   7         57.37         66.95         4.23 o                         
  -2   3   7        157.34        146.47         5.23 o                         
  -1   3   7          1.84          5.22         2.67 o                         
   0   3   7        286.44        326.51         6.68 o                         
   1   3   7        147.12        153.65         3.89 o                         
   2   3   7        569.69        510.16         8.30 o                         
   3   3   7         36.58         32.67         4.47 o                         
   4   3   7         42.42         44.38         4.06 o                         
   5   3   7         50.18         46.07         7.69 o                         
   6   3   7        224.56        192.41         6.68 o                         
   7   3   7         32.91         31.96         4.10 o                         
   8   3   7         22.51         15.29         4.46 o                         
  -5   4   7         49.71         46.73         5.91 o                         
  -4   4   7        232.99        217.77         5.87 o                         
  -3   4   7        134.05        153.19         6.98 o                         
  -2   4   7         10.79          7.88         2.98 o                         
  -1   4   7         16.09         10.94         2.21 o                         
   0   4   7        510.79        516.13         8.95 o                         
   1   4   7        559.06        594.21        10.22 o                         
   2   4   7        881.07        872.41        15.78 o                         
   3   4   7        469.24        480.77         8.30 o                         
   4   4   7         23.96         36.06         4.11 o                         
   5   4   7        363.47        386.30        15.65 o                         
   6   4   7         99.88        104.34         8.52 o                         
   7   4   7         45.47         35.68         4.32 o                         
   8   4   7         18.88         25.37         3.65 o                         
  -4   5   7         31.67         32.14         4.10 o                         
  -3   5   7         16.03         23.70         7.09 o                         
  -2   5   7         10.26         18.56         3.80 o                         
  -1   5   7          3.07          4.42         2.13 o                         
   0   5   7        167.60        179.54         6.72 o                         
   1   5   7        988.55        969.79        13.38 o                         
   2   5   7         46.73         55.58         2.81 o                         
   3   5   7        156.10        146.86         4.86 o                         
   4   5   7         30.66         36.75         3.01 o                         
   5   5   7          3.93          5.65         2.89 o                         
   6   5   7        146.40        149.01         7.86 o                         
   7   5   7         43.79         53.71         6.70 o                         
   8   5   7         48.95         14.59        11.04 o                         
  -3   6   7          3.05          0.35         3.73 o                         
  -2   6   7          2.86          1.49         2.56 o                         
  -1   6   7        144.48        131.60         6.09 o                         
   0   6   7         94.72        102.43         3.50 o                         
   1   6   7        311.36        323.03        11.95 o                         
   2   6   7         17.65         13.52         2.94 o                         
   3   6   7          1.97          3.57         1.86 o                         
   4   6   7         57.59         62.71         3.67 o                         
   5   6   7         29.58         23.50         5.80 o                         
   6   6   7        208.20        207.54         7.24 o                         
   7   6   7         88.61        111.80         5.45 o                         
   8   6   7          0.16          5.23         3.81 o                         
  -3   7   7          2.71          3.10         2.99 o                         
  -2   7   7         21.01         31.65        10.39 o                         
  -1   7   7         46.98         53.85         4.95 o                         
   0   7   7        332.19        360.73        13.56 o                         
   1   7   7          5.63          2.49         7.34 o                         
   2   7   7          5.51          9.95         8.09 o                         
   3   7   7         32.74         36.63         3.76 o                         
   4   7   7         88.91         81.28         3.17 o                         
   5   7   7        123.24        121.34         7.14 o                         
   6   7   7         16.66         25.41         8.45 o                         
   7   7   7         52.25         47.84         4.77 o                         
   8   7   7          7.31          7.32         4.11 o                         
  -2   8   7          1.34         -3.86         3.98 o                         
  -1   8   7         13.20         10.10         6.53 o                         
   0   8   7          3.54         11.07         4.60 o                         
   1   8   7         20.85         26.75         9.71 o                         
   2   8   7         15.41         19.91         9.21 o                         
   3   8   7          2.97          3.11         4.23 o                         
   4   8   7        129.91        157.33        10.45 o                         
   5   8   7        113.50         92.53        10.27 o                         
   6   8   7          5.52          1.48         1.44 o                         
   7   8   7          9.64          4.07         2.73 o                         
   0   9   7          6.53          6.47         4.85 o                         
   1   9   7          1.39         -0.50         7.84 o                         
   2   9   7        100.97        119.70         8.96 o                         
   3   9   7         34.50         36.96         6.35 o                         
   4   9   7          9.16          3.24         4.85 o                         
   5   9   7          1.11          3.59         2.96 o                         
   6   9   7          5.78          4.22         5.35 o                         
   2  10   7         14.02         14.43         5.85 o                         
   3  10   7         81.70         93.57         8.71 o                         
   4  10   7         11.40          4.73         9.46 o                         
   5  10   7          7.19          3.86         4.98 o                         
  -4  -8   8         11.67         11.92         2.97 o                         
  -3  -8   8         90.06        100.85         6.58 o                         
  -2  -8   8          3.10          4.60        11.07 o                         
  -1  -8   8         73.34         75.03        10.20 o                         
   0  -8   8          4.58         12.12         4.19 o                         
   1  -8   8          1.90         11.36         9.83 o                         
  -5  -7   8         38.19         40.68        16.31 o                         
  -4  -7   8         11.67         23.03         3.96 o                         
  -3  -7   8         74.96         68.50        11.14 o                         
  -2  -7   8          2.60         -0.25        10.58 o                         
  -1  -7   8          0.49         21.40        12.94 o                         
   0  -7   8        250.06        263.75        13.54 o                         
   1  -7   8          1.09          5.50         6.09 o                         
   2  -7   8         25.80         19.24         7.39 o                         
   3  -7   8         16.88         14.97        11.63 o                         
  -6  -6   8         90.00         94.73        31.36 o                         
  -5  -6   8          7.40          5.26         1.81 o                         
  -4  -6   8          0.80          0.58         2.33 o                         
  -3  -6   8          7.65         16.18         7.96 o                         
  -2  -6   8        323.07        270.52        17.05 o                         
  -1  -6   8         32.27         33.70         5.81 o                         
   0  -6   8          0.61          4.34         7.59 o                         
   1  -6   8        467.14        437.45        19.46 o                         
   2  -6   8          0.54          8.61         6.89 o                         
   3  -6   8          1.24         -4.09         9.72 o                         
   4  -6   8         47.29         31.05        16.49 o                         
  -6  -5   8          6.53          3.29         5.49 o                         
  -5  -5   8         41.78         40.79         9.86 o                         
  -4  -5   8         30.30         30.04         2.51 o                         
  -3  -5   8         27.16         48.40         9.08 o                         
  -2  -5   8        410.25        424.94        22.65 o                         
  -1  -5   8         48.48         47.93         7.40 o                         
   0  -5   8        402.72        418.06        32.97 o                         
   1  -5   8          3.91         -1.07         6.17 o                         
   2  -5   8          4.46          4.18         9.45 o                         
   3  -5   8         88.48         79.04        15.37 o                         
   4  -5   8         56.83         66.46        24.95 o                         
   5  -5   8         43.85         53.00         8.39 o                         
  -6  -4   8         21.08         19.35         5.49 o                         
  -5  -4   8          2.96          6.18         7.97 o                         
  -4  -4   8         17.99         21.85         1.22 o                         
  -3  -4   8        137.72        133.27        11.95 o                         
  -2  -4   8        138.29        156.16        21.15 o                         
  -1  -4   8        375.80        358.28        14.74 o                         
   0  -4   8         53.79         52.58         7.11 o                         
   1  -4   8        152.84        116.99        11.51 o                         
   2  -4   8          1.20          1.91         5.56 o                         
   3  -4   8        119.54        133.02        19.54 o                         
   4  -4   8        227.85        229.73        16.45 o                         
   5  -4   8        111.28        132.39        22.02 o                         
  -6  -3   8         42.89         53.01        16.80 o                         
  -5  -3   8         21.95         17.38         5.13 o                         
  -4  -3   8        610.21        655.92        26.87 o                         
  -3  -3   8         30.66         29.41        21.03 o                         
  -2  -3   8          1.17          9.21        11.45 o                         
  -1  -3   8        502.98        496.71        19.72 o                         
   0  -3   8        427.13        412.23        19.60 o                         
   1  -3   8        120.11         92.40        13.51 o                         
   2  -3   8        161.35        174.01        13.87 o                         
   3  -3   8         55.07         74.40        10.59 o                         
   4  -3   8        451.53        419.49        31.15 o                         
   5  -3   8         41.72         67.01        18.66 o                         
   6  -3   8         54.48         38.51         9.57 o                         
  -6  -2   8         54.31         65.33        10.08 o                         
  -5  -2   8         19.59         28.12        13.56 o                         
  -4  -2   8         21.02         24.72         5.15 o                         
  -3  -2   8        276.59        291.81         9.94 o                         
  -2  -2   8         19.42         21.28        11.57 o                         
  -1  -2   8        367.27        404.53        12.38 o                         
   0  -2   8       1091.82       1101.92        58.23 o                         
   1  -2   8        389.83        375.06        20.54 o                         
   2  -2   8        293.26        265.50        14.43 o                         
   3  -2   8        413.32        457.71        22.27 o                         
   4  -2   8          1.20          5.12         6.29 o                         
   5  -2   8        413.33        415.01        18.72 o                         
   6  -2   8         65.56         65.91        22.69 o                         
   7  -2   8         21.89         18.25        10.39 o                         
  -6  -1   8         18.77         17.42         8.34 o                         
  -5  -1   8         24.24         17.30         6.97 o                         
  -4  -1   8         41.29         50.89        14.68 o                         
  -3  -1   8        272.91        248.73        10.97 o                         
  -2  -1   8         92.45         84.53         3.97 o                         
  -1  -1   8        415.61        429.05        18.66 o                         
   0  -1   8        926.12        944.07        27.81 o                         
   1  -1   8        794.23        795.78        25.62 o                         
   2  -1   8        367.56        383.91        14.01 o                         
   3  -1   8          1.08          6.27         7.53 o                         
   4  -1   8        306.42        318.39        19.95 o                         
   5  -1   8        183.16        224.79        16.92 o                         
   6  -1   8        164.62        187.93        17.26 o                         
   7  -1   8         25.74         25.84         7.87 o                         
  -6   0   8         69.15        105.77        20.53 o                         
  -5   0   8        111.59        114.48        10.70 o                         
  -4   0   8         23.11         21.40        11.82 o                         
  -3   0   8        414.24        636.48        33.35 o                         
  -2   0   8       1145.33       1148.69        52.14 o                         
  -1   0   8         34.52         23.58         3.01 o                         
   0   0   8        382.55        362.37        14.53 o                         
   1   0   8       1956.11       2085.04        66.26 o                         
   2   0   8        201.81        218.59        11.94 o                         
   3   0   8          3.25          7.67         6.50 o                         
   4   0   8        344.47        380.31        23.64 o                         
   5   0   8        197.82        194.76        22.38 o                         
   6   0   8         93.61        109.25        14.11 o                         
   7   0   8         30.23         33.97         9.11 o                         
  -6   1   8         44.16         60.35        18.79 o                         
  -5   1   8         80.52         83.62        10.20 o                         
  -4   1   8         78.96         76.15        14.68 o                         
  -3   1   8         74.16         60.85        12.32 o                         
  -2   1   8        244.62        232.31         6.07 o                         
  -1   1   8        475.29        434.51        10.60 o                         
   0   1   8       2184.27       2289.07        49.03 o                         
   1   1   8        785.12        705.98        14.07 o                         
   2   1   8          1.95          5.09         7.62 o                         
   3   1   8        896.94        906.16        29.71 o                         
   4   1   8        589.07        527.31        31.05 o                         
   5   1   8         57.03         64.98         8.88 o                         
   6   1   8         36.98         20.76        10.21 o                         
   7   1   8         97.91         89.93        30.18 o                         
   8   1   8          4.21         -2.00         7.71 o                         
  -5   2   8         20.62         11.37         2.61 o                         
  -4   2   8        176.67        139.90        20.66 o                         
  -3   2   8         16.68         11.22        10.83 o                         
  -2   2   8         50.20         53.25         3.23 o                         
  -1   2   8        585.69        538.58         9.39 o                         
   0   2   8        680.82        690.69        24.64 o                         
   1   2   8        640.37        693.84        13.20 o                         
   2   2   8          2.10          2.05         3.35 o                         
   3   2   8        244.98        229.20        10.36 o                         
   4   2   8        251.95        197.72        21.85 o                         
   5   2   8        187.98        208.86        12.01 o                         
   6   2   8          7.62          3.91         2.95 o                         
   7   2   8         47.96         35.48         6.01 o                         
   8   2   8         30.06         33.76         5.67 o                         
  -5   3   8         14.37         14.56         6.97 o                         
  -4   3   8        195.52        194.15        23.83 o                         
  -3   3   8         94.76         93.95        13.56 o                         
  -2   3   8        260.85        252.05         6.01 o                         
  -1   3   8        158.63        173.92         3.71 o                         
   0   3   8        187.41        205.74         6.29 o                         
   1   3   8        131.47        139.16         8.32 o                         
   2   3   8        535.71        516.41        11.06 o                         
   3   3   8         30.49         27.31         5.70 o                         
   4   3   8        114.46        102.44         6.34 o                         
   5   3   8        261.41        285.74        10.95 o                         
   6   3   8         85.91         84.26         5.01 o                         
   7   3   8          7.84          5.86         4.26 o                         
   8   3   8         18.83         24.19         5.86 o                         
  -5   4   8         25.33         27.17        10.39 o                         
  -4   4   8         52.57         52.64         3.92 o                         
  -3   4   8        368.23        325.20        29.74 o                         
  -2   4   8         30.42         31.01         2.91 o                         
  -1   4   8        103.40        112.55         4.06 o                         
   0   4   8         59.82         53.60         2.85 o                         
   1   4   8        607.78        548.60        12.75 o                         
   2   4   8       1104.66       1094.80        18.99 o                         
   3   4   8        190.66        179.36         8.54 o                         
   4   4   8        303.17        307.94        12.12 o                         
   5   4   8         17.95         20.32         4.62 o                         
   6   4   8         66.10         77.68         5.86 o                         
   7   4   8          6.09          6.44         4.27 o                         
   8   4   8         10.39          8.27         3.15 o                         
  -4   5   8         31.44         29.46         3.92 o                         
  -3   5   8         70.25         64.00         9.64 o                         
  -2   5   8         20.69         27.03         4.57 o                         
  -1   5   8         10.58         10.87         2.45 o                         
   0   5   8         65.59         65.47         6.02 o                         
   1   5   8        753.60        792.63        17.13 o                         
   2   5   8         67.71         69.35         3.07 o                         
   3   5   8        393.27        366.36        12.69 o                         
   4   5   8          2.41          2.78         3.02 o                         
   5   5   8         19.92         22.47         3.91 o                         
   6   5   8          6.85          6.16         3.35 o                         
   7   5   8         48.90         57.95         5.48 o                         
   8   5   8         60.30         73.40        21.03 o                         
  -3   6   8         47.29         42.08         5.34 o                         
  -2   6   8         70.82         75.71         3.48 o                         
  -1   6   8         22.35         13.77         4.35 o                         
   0   6   8        166.87        156.60         4.43 o                         
   1   6   8        129.09        134.86         2.84 o                         
   2   6   8        259.66        243.13         6.83 o                         
   3   6   8          5.88          5.92         1.96 o                         
   4   6   8         50.12         55.30         4.50 o                         
   5   6   8         35.29         31.30         4.03 o                         
   6   6   8         56.13         76.97         4.73 o                         
   7   6   8        102.82        100.01         5.44 o                         
   8   6   8         12.94          8.24         5.17 o                         
  -2   7   8         46.93         48.66         3.02 o                         
  -1   7   8         62.94         63.74         3.44 o                         
   0   7   8         98.36        124.72         3.44 o                         
   1   7   8         21.13         21.53         8.59 o                         
   2   7   8         84.81         72.94         5.27 o                         
   3   7   8         54.41         62.20         5.14 o                         
   4   7   8         70.58         62.50         2.79 o                         
   5   7   8         35.42         45.12         3.85 o                         
   6   7   8         10.82          8.46         2.57 o                         
   7   7   8         55.24         48.78        11.97 o                         
  -1   8   8         17.81         24.39         4.85 o                         
   0   8   8          0.78          3.11         7.47 o                         
   1   8   8         41.05         55.62         6.35 o                         
   2   8   8         22.59         20.53         5.10 o                         
   3   8   8         31.48         34.42         3.99 o                         
   4   8   8         36.06         39.11         6.72 o                         
   5   8   8         50.62         44.08         7.27 o                         
   6   8   8          0.41          0.09         1.98 o                         
   7   8   8          0.12         -1.26         2.01 o                         
   0   9   8          1.78          5.10         8.46 o                         
   1   9   8         52.05         54.50         6.97 o                         
   2   9   8         63.05         77.52        13.44 o                         
   3   9   8         22.70          3.86         8.59 o                         
   4   9   8          0.14         -3.36         8.71 o                         
   5   9   8         13.45         10.17         5.66 o                         
   6   9   8          0.54          0.25         3.36 o                         
   3  10   8         11.72         -0.12         8.34 o                         
   4  10   8          1.24         -2.86         5.23 o                         
  -3  -8   9         36.26         49.15         5.30 o                         
  -2  -8   9          2.57         13.56         7.84 o                         
  -1  -8   9         48.02         38.20         9.33 o                         
   0  -8   9          9.36          3.92         5.16 o                         
  -5  -7   9         75.25         94.79         7.48 o                         
  -4  -7   9          2.05          1.73         2.53 o                         
  -3  -7   9         92.62        104.40        21.40 o                         
  -2  -7   9         25.56         16.67        13.94 o                         
  -1  -7   9          1.51         -8.83        12.69 o                         
   0  -7   9        305.22        283.27        18.98 o                         
   1  -7   9        121.22        128.06        20.47 o                         
   2  -7   9         19.65         11.26         7.20 o                         
  -5  -6   9         19.94         23.83         5.43 o                         
  -4  -6   9         19.40         23.58         2.86 o                         
  -3  -6   9          0.92          3.86        13.94 o                         
  -2  -6   9        255.36        218.63        27.38 o                         
  -1  -6   9         30.89         41.83         6.51 o                         
   0  -6   9        494.25        483.10        33.29 o                         
   1  -6   9        129.84        149.35        25.88 o                         
   2  -6   9         44.77         38.13         9.04 o                         
   3  -6   9          6.03         -0.73         6.27 o                         
  -6  -5   9         27.62         31.78        10.98 o                         
  -5  -5   9         21.02         25.27         5.67 o                         
  -4  -5   9          6.58          5.75         1.97 o                         
  -3  -5   9         10.09          7.71        13.31 o                         
  -2  -5   9        388.91        404.91        23.14 o                         
  -1  -5   9        630.57        670.17        22.86 o                         
   0  -5   9          3.97          9.08         8.32 o                         
   1  -5   9        490.16        509.85        22.27 o                         
   2  -5   9          0.96         10.27         6.05 o                         
   3  -5   9         17.91         19.15         8.59 o                         
   4  -5   9         27.41         24.08         8.78 o                         
  -6  -4   9         42.08         57.73        15.12 o                         
  -5  -4   9         75.52         77.28         8.89 o                         
  -4  -4   9        156.61        134.69        15.09 o                         
  -3  -4   9         19.27         13.94        13.19 o                         
  -2  -4   9        184.90        134.39        13.31 o                         
  -1  -4   9       1370.08       1290.73        34.86 o                         
   0  -4   9        180.98        186.92        15.41 o                         
   1  -4   9          3.14          6.51         7.13 o                         
   2  -4   9        213.16        182.44        20.54 o                         
   3  -4   9         87.46        109.80        12.11 o                         
   4  -4   9         29.37         40.51        10.36 o                         
   5  -4   9         28.17         26.78         8.21 o                         
  -6  -3   9        171.89        176.60        13.42 o                         
  -5  -3   9         29.57         24.05         6.74 o                         
  -4  -3   9        179.15        203.30        17.73 o                         
  -3  -3   9        175.76        182.67        23.77 o                         
  -2  -3   9        231.26        188.02        13.94 o                         
  -1  -3   9        454.92        431.21        14.14 o                         
   0  -3   9        131.35        158.15        14.15 o                         
   1  -3   9        572.24        564.90        18.74 o                         
   2  -3   9        263.58        266.20        15.49 o                         
   3  -3   9         21.15         18.86         9.11 o                         
   4  -3   9        125.70        139.64        14.32 o                         
   5  -3   9         58.60         36.98        15.04 o                         
   6  -3   9          1.80        -10.75         7.17 o                         
  -6  -2   9         94.26        105.89        12.07 o                         
  -5  -2   9        201.51        208.20        13.14 o                         
  -4  -2   9         45.24         53.37        10.64 o                         
  -3  -2   9        135.44        149.15         9.39 o                         
  -2  -2   9        498.43        486.41        21.53 o                         
  -1  -2   9        111.18         85.86        18.79 o                         
   0  -2   9        904.93        935.21        29.62 o                         
   1  -2   9        268.16        290.16        14.86 o                         
   2  -2   9        304.14        267.75        13.04 o                         
   3  -2   9         29.25         36.55         9.47 o                         
   4  -2   9          0.76         -3.28         7.59 o                         
   5  -2   9         33.16         34.08        10.61 o                         
   6  -2   9         75.03         59.74        11.23 o                         
  -6  -1   9         93.47         83.12        19.91 o                         
  -5  -1   9        189.38        180.06        12.82 o                         
  -4  -1   9         23.67         35.55         8.21 o                         
  -3  -1   9       1656.87       1635.12        50.64 o                         
  -2  -1   9         15.58         20.37         6.66 o                         
  -1  -1   9         33.47         37.21        13.81 o                         
   0  -1   9        821.26        975.39        25.51 o                         
   1  -1   9        909.12        897.14        40.81 o                         
   2  -1   9         29.34         22.48         7.21 o                         
   3  -1   9          1.03          4.16         7.78 o                         
   4  -1   9          1.56          1.62        11.28 o                         
   5  -1   9        211.78        193.11        24.51 o                         
   6  -1   9         38.10         37.55         8.69 o                         
   7  -1   9         45.16         35.47        16.11 o                         
  -6   0   9         45.41         79.26        10.70 o                         
  -5   0   9        142.99        157.78        20.90 o                         
  -4   0   9        208.11        233.19        12.82 o                         
  -3   0   9         17.07         27.15         5.68 o                         
  -2   0   9       1084.68       1156.73        22.90 o                         
  -1   0   9          1.93          1.19         1.55 o                         
   0   0   9        439.89        446.23        21.84 o                         
   1   0   9        453.08        375.43        20.64 o                         
   2   0   9        155.23        134.55         8.80 o                         
   3   0   9          8.12         18.38         8.77 o                         
   4   0   9         11.66         10.55         6.59 o                         
   5   0   9         43.96         41.04         8.67 o                         
   6   0   9        157.97        159.38        21.97 o                         
   7   0   9         24.87         22.98         7.98 o                         
  -6   1   9         35.31         34.09         9.33 o                         
  -5   1   9         94.36        103.16        18.79 o                         
  -4   1   9        216.89        210.42        11.70 o                         
  -3   1   9         28.05         38.14         4.62 o                         
  -2   1   9        761.01        737.66        21.65 o                         
  -1   1   9        518.78        489.46        18.54 o                         
   0   1   9         81.58         69.58         7.45 o                         
   1   1   9        578.95        542.94        18.23 o                         
   2   1   9         12.43         11.53         4.78 o                         
   3   1   9        465.94        466.98        27.56 o                         
   4   1   9          6.76          0.63         5.19 o                         
   5   1   9         24.73         16.74         7.17 o                         
   6   1   9        194.99        194.09        12.79 o                         
   7   1   9         64.70         75.75        13.13 o                         
  -5   2   9         79.74        102.53        18.66 o                         
  -4   2   9         75.88         67.50         9.58 o                         
  -3   2   9         43.93         47.59         3.11 o                         
  -2   2   9         41.63         39.55         3.26 o                         
  -1   2   9       1201.87       1213.75        26.34 o                         
   0   2   9          2.07          5.28         2.28 o                         
   1   2   9         82.67         89.90         7.32 o                         
   2   2   9        370.16        383.75        10.15 o                         
   3   2   9          2.42          3.86         3.29 o                         
   4   2   9         84.67         86.93         5.73 o                         
   5   2   9        121.69        113.25        12.47 o                         
   6   2   9         59.03         72.11        13.50 o                         
   7   2   9         69.82         52.03        11.96 o                         
   8   2   9         27.78         27.35         4.12 o                         
  -5   3   9         15.11         11.95         2.92 o                         
  -4   3   9        122.31        123.56        10.58 o                         
  -3   3   9        263.62        250.04        15.06 o                         
  -2   3   9        226.65        216.91         6.82 o                         
  -1   3   9        117.74        118.79         4.34 o                         
   0   3   9        149.49        148.41         6.19 o                         
   1   3   9        490.89        466.20        12.01 o                         
   2   3   9        177.96        162.52        10.97 o                         
   3   3   9          1.07          4.87         5.04 o                         
   4   3   9        258.34        220.09         9.84 o                         
   5   3   9        310.27        292.78         8.78 o                         
   6   3   9         76.63         80.25         5.09 o                         
   7   3   9          1.23         -1.54         2.89 o                         
   8   3   9         50.83         44.60         5.66 o                         
  -4   4   9         81.57         79.02        11.82 o                         
  -3   4   9        292.78        256.28        10.14 o                         
  -2   4   9         42.33         42.76         2.63 o                         
  -1   4   9         19.68         24.74         2.79 o                         
   0   4   9         42.75         41.29         4.35 o                         
   1   4   9        125.59        114.95         4.47 o                         
   2   4   9        797.50        841.47        16.61 o                         
   3   4   9        151.68        144.63         8.43 o                         
   4   4   9        299.29        263.18        10.53 o                         
   5   4   9         70.86         73.12         5.20 o                         
   6   4   9         24.14         25.68         5.86 o                         
   7   4   9         80.80         93.36         8.63 o                         
   8   4   9         14.35          4.63         4.99 o                         
  -4   5   9          7.95          8.11         3.04 o                         
  -3   5   9        118.72        116.23         5.32 o                         
  -2   5   9          2.29          4.41         3.04 o                         
  -1   5   9         42.64         42.68         3.10 o                         
   0   5   9        136.65        140.38         4.09 o                         
   1   5   9         72.95         85.20         6.27 o                         
   2   5   9        143.54        129.03         8.37 o                         
   3   5   9        276.31        263.36         6.61 o                         
   4   5   9          1.73         -1.97         2.61 o                         
   5   5   9         18.70         11.71         5.86 o                         
   6   5   9         17.18         15.06         3.78 o                         
   7   5   9        111.41        117.96        12.35 o                         
   8   5   9         26.89         20.29         6.31 o                         
  -3   6   9          5.13          4.55         2.71 o                         
  -2   6   9        100.05         96.03         4.19 o                         
  -1   6   9         51.25         50.07         4.03 o                         
   0   6   9         17.11         17.41         4.07 o                         
   1   6   9         81.90         87.65         4.11 o                         
   2   6   9        131.35        125.40         4.95 o                         
   3   6   9         80.99         86.64         3.59 o                         
   4   6   9          1.73          2.15         2.40 o                         
   5   6   9         45.97         54.33         4.37 o                         
   6   6   9        138.16        136.27         8.60 o                         
   7   6   9         40.38         29.44         4.18 o                         
   8   6   9         15.73         12.68         4.18 o                         
  -2   7   9         50.14         52.93         3.71 o                         
  -1   7   9         59.96         68.57         7.34 o                         
   0   7   9          1.40          1.09         1.85 o                         
   1   7   9          0.54          4.85         3.98 o                         
   2   7   9         61.51         87.19         6.10 o                         
   3   7   9         50.90         53.69         4.71 o                         
   4   7   9        122.65        130.41         4.27 o                         
   5   7   9         59.31         59.17         4.76 o                         
   6   7   9         92.77         93.72         4.84 o                         
   7   7   9          1.64          0.22         2.65 o                         
  -1   8   9          2.88          2.86         3.86 o                         
   0   8   9          5.51         11.32         4.60 o                         
   1   8   9         34.42         44.80        10.45 o                         
   2   8   9          4.98          4.98         7.96 o                         
   3   8   9         99.13         91.82         6.40 o                         
   4   8   9         72.88         67.10         5.93 o                         
   5   8   9         77.98         65.73         9.23 o                         
   6   8   9          1.71          1.03         2.60 o                         
   7   8   9          4.31         -0.58         2.42 o                         
   0   9   9          4.23          4.36         4.73 o                         
   1   9   9          4.69         10.45         9.46 o                         
   2   9   9         73.64         84.37         7.96 o                         
   3   9   9          4.69         14.93         5.85 o                         
   4   9   9         55.44         52.94         4.80 o                         
   5   9   9          9.78         12.59         4.67 o                         
   6   9   9          0.12         -4.31         3.32 o                         
   3  10   9         20.81         15.55         6.35 o                         
  -2  -8  10         12.05          1.37         7.34 o                         
  -1  -8  10         12.86          7.96        13.44 o                         
  -4  -7  10         30.32         27.44         4.18 o                         
  -3  -7  10          5.26          5.23         8.46 o                         
  -2  -7  10         16.50         11.82        14.93 o                         
  -1  -7  10         51.96         27.50        15.68 o                         
   0  -7  10         34.86         54.51        36.89 o                         
   1  -7  10         29.58         43.22        22.15 o                         
   2  -7  10          8.29          5.00        10.06 o                         
  -5  -6  10         40.94         41.11         7.38 o                         
  -4  -6  10         38.48         37.69        11.00 o                         
  -3  -6  10         17.04         14.93         9.71 o                         
  -2  -6  10         50.57         38.82        17.67 o                         
  -1  -6  10         40.13         47.02         7.21 o                         
   0  -6  10         53.64         54.71        10.41 o                         
   1  -6  10         49.48         35.25        12.38 o                         
   2  -6  10         44.92         32.37        24.45 o                         
   3  -6  10          0.32          0.01         7.07 o                         
  -5  -5  10         34.99         44.71         7.64 o                         
  -4  -5  10         50.09         48.95         6.21 o                         
  -3  -5  10          0.86         15.06         9.21 o                         
  -2  -5  10        224.13        269.15        22.34 o                         
  -1  -5  10        144.83        130.46        10.39 o                         
   0  -5  10         51.08         55.20         7.97 o                         
   1  -5  10         19.19         22.49         7.63 o                         
   2  -5  10        241.63        249.32        21.67 o                         
   3  -5  10         14.90         10.07        11.49 o                         
   4  -5  10          3.86          8.51         8.53 o                         
  -5  -4  10         89.66        102.59         8.49 o                         
  -4  -4  10         98.97         99.80        13.71 o                         
  -3  -4  10         93.94         65.83        11.82 o                         
  -2  -4  10         26.82         14.68        15.06 o                         
  -1  -4  10         17.68         17.40         5.93 o                         
   0  -4  10          7.90          7.09         5.74 o                         
   1  -4  10        294.74        279.86        13.42 o                         
   2  -4  10          0.81          1.53         5.71 o                         
   3  -4  10        349.65        370.09        21.68 o                         
   4  -4  10         33.42         29.51        10.16 o                         
   5  -4  10          5.93          9.96         9.03 o                         
  -6  -3  10         72.78        107.35        10.75 o                         
  -5  -3  10        140.44        150.94        11.90 o                         
  -4  -3  10         66.55         80.08        10.64 o                         
  -3  -3  10        127.09        135.76        13.44 o                         
  -2  -3  10        122.45        129.04        22.90 o                         
  -1  -3  10         18.90         33.15         6.01 o                         
   0  -3  10        400.97        381.49        16.07 o                         
   1  -3  10          0.96          0.28         4.98 o                         
   2  -3  10       1097.14       1182.92        44.16 o                         
   3  -3  10          4.37         13.96        12.28 o                         
   4  -3  10         61.09         72.91        17.98 o                         
   5  -3  10         11.15         16.22         7.70 o                         
   6  -3  10         35.75         39.74        16.47 o                         
  -6  -2  10         22.63         21.70         8.21 o                         
  -5  -2  10        115.30        143.83        10.92 o                         
  -4  -2  10        118.30         96.76         9.45 o                         
  -3  -2  10         17.12         10.81         5.37 o                         
  -2  -2  10         55.20         47.91         9.46 o                         
  -1  -2  10          4.94         11.70        15.18 o                         
   0  -2  10        852.54        828.25        23.81 o                         
   1  -2  10        571.14        583.04        29.35 o                         
   2  -2  10        118.70        132.34        13.78 o                         
   3  -2  10        164.72        162.86        11.80 o                         
   4  -2  10         12.26          9.39         9.83 o                         
   5  -2  10         78.09         84.91        13.50 o                         
   6  -2  10         47.94         46.51        12.06 o                         
  -6  -1  10         14.46         13.81         7.96 o                         
  -5  -1  10        147.23        143.54        11.67 o                         
  -4  -1  10        165.15        173.58        10.60 o                         
  -3  -1  10         58.39         69.00         7.50 o                         
  -2  -1  10         16.69         11.59         3.98 o                         
  -1  -1  10        159.94        152.68        13.44 o                         
   0  -1  10        211.24        207.21        15.12 o                         
   1  -1  10        848.77        802.05        34.09 o                         
   2  -1  10        202.75        168.24        19.30 o                         
   3  -1  10        269.19        259.30        16.38 o                         
   4  -1  10          3.83         -0.46         7.78 o                         
   5  -1  10        151.27        157.19        21.35 o                         
   6  -1  10        199.73        203.20        25.08 o                         
   7  -1  10         17.93         22.92         9.74 o                         
  -5   0  10         87.40         98.92        18.29 o                         
  -4   0  10         22.43         38.67         7.53 o                         
  -3   0  10         18.39         30.01         6.59 o                         
  -2   0  10          5.96          9.76         2.24 o                         
  -1   0  10        253.35        282.72        29.62 o                         
   0   0  10        363.36        290.06        12.19 o                         
   1   0  10        590.20        579.45        24.89 o                         
   2   0  10        868.61        867.34        26.37 o                         
   3   0  10         26.13         33.42        13.56 o                         
   4   0  10        123.79        135.73        13.30 o                         
   5   0  10        236.17        236.95        17.17 o                         
   6   0  10         35.90         45.62        10.76 o                         
   7   0  10         48.98         42.09         9.06 o                         
  -5   1  10         44.07         35.34         7.59 o                         
  -4   1  10         21.02         16.63         5.80 o                         
  -3   1  10        203.69        211.82        17.67 o                         
  -2   1  10        956.12        964.99        16.75 o                         
  -1   1  10        341.76        305.25        13.50 o                         
   0   1  10        169.91        146.30         5.56 o                         
   1   1  10        387.61        433.34        11.12 o                         
   2   1  10        562.77        591.39        40.88 o                         
   3   1  10        531.31        488.96        20.89 o                         
   4   1  10        161.56        174.28        13.68 o                         
   5   1  10          3.52          2.72         7.43 o                         
   6   1  10        267.39        263.89        26.01 o                         
   7   1  10         31.65         31.16         9.57 o                         
  -5   2  10          0.83          1.12         5.72 o                         
  -4   2  10         10.20          7.09        10.08 o                         
  -3   2  10        179.88        169.53         8.63 o                         
  -2   2  10          1.81         -0.09         3.47 o                         
  -1   2  10       1231.69       1214.69        51.39 o                         
   0   2  10         66.84         90.86         6.47 o                         
   1   2  10         96.25        124.90         5.65 o                         
   2   2  10         47.28         47.67         5.71 o                         
   3   2  10        498.95        496.09        15.67 o                         
   4   2  10        336.73        323.54         9.57 o                         
   5   2  10         23.47          9.82         6.40 o                         
   6   2  10         21.21          5.26         4.48 o                         
   7   2  10         82.84         88.54         5.78 o                         
   8   2  10          4.66          5.53         3.92 o                         
  -4   3  10         47.05         44.07         7.09 o                         
  -3   3  10        290.67        301.12         7.22 o                         
  -2   3  10         61.28         67.08         3.09 o                         
  -1   3  10        159.19        161.77         9.97 o                         
   0   3  10        297.44        307.14         6.46 o                         
   1   3  10         28.15         28.32         4.97 o                         
   2   3  10        562.62        470.11        26.89 o                         
   3   3  10        395.87        353.91        11.86 o                         
   4   3  10        348.04        319.06        14.20 o                         
   5   3  10        159.11        149.57         8.45 o                         
   6   3  10          0.74         -0.38         2.80 o                         
   7   3  10         10.93          8.88         3.62 o                         
   8   3  10         12.11         15.79         9.44 o                         
  -4   4  10         60.53         58.88         3.68 o                         
  -3   4  10         39.70         36.79         2.46 o                         
  -2   4  10         98.35         93.75         6.00 o                         
  -1   4  10          2.83          2.52         2.14 o                         
   0   4  10        257.41        240.66         6.49 o                         
   1   4  10        155.08        168.71         5.33 o                         
   2   4  10        440.40        472.21        28.89 o                         
   3   4  10        579.43        553.44        17.07 o                         
   4   4  10        131.54        132.89         6.75 o                         
   5   4  10          2.02          7.00         3.51 o                         
   6   4  10         21.15         11.23         4.72 o                         
   7   4  10         10.37         12.70         4.76 o                         
   8   4  10         11.52          7.86         4.34 o                         
  -3   5  10         29.08         33.67         3.83 o                         
  -2   5  10         27.44         28.96         8.61 o                         
  -1   5  10         47.62         41.58         2.55 o                         
   0   5  10        192.80        184.92         5.71 o                         
   1   5  10         38.03         38.12         3.73 o                         
   2   5  10        443.83        418.86        13.70 o                         
   3   5  10        112.65        110.25         4.68 o                         
   4   5  10         13.92         11.75         2.79 o                         
   5   5  10         11.95         11.45         5.39 o                         
   6   5  10          3.28          9.57         3.77 o                         
   7   5  10         42.81         46.96        11.90 o                         
   8   5  10         10.44          7.64         3.64 o                         
  -3   6  10         16.69         10.29         2.53 o                         
  -2   6  10        140.00        112.06         4.04 o                         
  -1   6  10        205.40        187.43         4.98 o                         
   0   6  10          5.78          7.03         2.56 o                         
   1   6  10        339.38        313.60         9.05 o                         
   2   6  10         14.71         13.95         3.28 o                         
   3   6  10         91.26         95.64         5.10 o                         
   4   6  10          0.53          0.61         2.83 o                         
   5   6  10         58.05         60.63         4.98 o                         
   6   6  10        100.63        107.94        11.86 o                         
   7   6  10          0.31          4.14         3.67 o                         
  -2   7  10        108.89         92.38         6.57 o                         
  -1   7  10         58.06         54.58         3.49 o                         
   0   7  10         28.27         28.85         3.46 o                         
   1   7  10          1.69          3.12         1.55 o                         
   2   7  10         13.75          9.43         3.59 o                         
   3   7  10         42.86         52.36         4.07 o                         
   4   7  10        115.13        109.85         4.00 o                         
   5   7  10         24.55         28.92         4.21 o                         
   6   7  10         11.89         17.13         4.59 o                         
   7   7  10          5.94          3.47         4.26 o                         
   0   8  10         35.14         46.16         5.60 o                         
   1   8  10          0.53          1.87         7.34 o                         
   2   8  10          0.86          3.61         4.73 o                         
   3   8  10         46.75         45.88         5.78 o                         
   4   8  10        129.41        133.47         8.19 o                         
   5   8  10          0.23          0.00         2.05 o                         
   6   8  10          0.51          0.48         2.09 o                         
   1   9  10         17.11         17.42         5.48 o                         
   2   9  10         19.31         42.93         6.72 o                         
   3   9  10         11.66         19.54        10.83 o                         
   4   9  10         18.04         16.92         4.72 o                         
   5   9  10          4.03          9.13         4.34 o                         
  -3  -7  11         22.14          7.71        17.05 o                         
  -2  -7  11          4.69          6.22         8.83 o                         
  -1  -7  11         95.17        104.77        21.90 o                         
   0  -7  11         33.33         36.28        14.93 o                         
   1  -7  11         90.80         32.01        12.43 o                         
  -4  -6  11         25.20         24.44         5.81 o                         
  -3  -6  11         52.70         31.98        11.82 o                         
  -2  -6  11          8.59         13.56         9.33 o                         
  -1  -6  11         18.58         23.14        17.17 o                         
   0  -6  11        137.30        137.81        15.27 o                         
   1  -6  11        138.62        127.91        29.99 o                         
   2  -6  11         33.36         14.10        11.93 o                         
  -5  -5  11          1.27          3.91         5.72 o                         
  -4  -5  11         64.70         73.30        10.20 o                         
  -3  -5  11        126.37        121.82        15.68 o                         
  -2  -5  11          9.60         -2.12         8.21 o                         
  -1  -5  11         58.16         68.37        16.74 o                         
   0  -5  11        283.43        316.54        22.52 o                         
   1  -5  11         12.86         21.76        11.57 o                         
   2  -5  11        158.94        160.48        14.29 o                         
   3  -5  11         32.12         36.61        10.69 o                         
   4  -5  11         31.59         26.26         8.45 o                         
  -5  -4  11         97.96        110.56        10.30 o                         
  -4  -4  11         57.69         74.49        10.04 o                         
  -3  -4  11         85.78         98.55        23.27 o                         
  -2  -4  11        123.19        104.65        14.56 o                         
  -1  -4  11        107.78        113.53         9.31 o                         
   0  -4  11        311.04        315.50        20.28 o                         
   1  -4  11         43.13         32.89         9.66 o                         
   2  -4  11        149.82        149.16        15.05 o                         
   3  -4  11        340.89        361.65        28.85 o                         
   4  -4  11          3.35          6.28        12.08 o                         
   5  -4  11          6.41          5.04         8.95 o                         
  -5  -3  11         99.65        132.47        16.44 o                         
  -4  -3  11        172.05        187.83        38.20 o                         
  -3  -3  11         57.89         77.72         9.21 o                         
  -2  -3  11         16.51         13.56         8.96 o                         
  -1  -3  11        410.63        458.16        26.75 o                         
   0  -3  11        224.49        219.67        14.93 o                         
   1  -3  11        377.65        375.75        16.17 o                         
   2  -3  11          1.23          3.66         8.17 o                         
   3  -3  11        482.65        455.78        20.33 o                         
   4  -3  11         91.55         85.75        13.00 o                         
   5  -3  11          5.14          5.90         7.38 o                         
  -5  -2  11         56.05         69.41        10.58 o                         
  -4  -2  11        193.29        173.39         9.84 o                         
  -3  -2  11         55.86         44.67        13.69 o                         
  -2  -2  11        406.62        197.64       195.30 o                         
  -1  -2  11        232.04        214.40        18.42 o                         
   0  -2  11         97.23         75.17         9.88 o                         
   1  -2  11        122.46        121.91        11.48 o                         
   2  -2  11       1221.87       1312.26        56.97 o                         
   3  -2  11         45.28         48.15        15.23 o                         
   4  -2  11        183.02        209.99        42.93 o                         
   5  -2  11         36.13         29.90        15.76 o                         
   6  -2  11          0.33          2.33         6.82 o                         
  -5  -1  11         65.03         82.39        19.22 o                         
  -4  -1  11        355.78        360.76        33.16 o                         
  -3  -1  11        176.22        163.46        10.20 o                         
  -2  -1  11        394.35        463.09        12.57 o                         
  -1  -1  11         14.86          2.75         8.40 o                         
   0  -1  11        222.34        244.60        16.64 o                         
   1  -1  11        872.82        783.44        29.15 o                         
   2  -1  11         10.99         19.01         8.88 o                         
   3  -1  11        680.31        753.74        42.33 o                         
   4  -1  11         38.01         51.14        11.14 o                         
   5  -1  11          7.46         14.60         7.82 o                         
   6  -1  11          0.76          3.45         8.18 o                         
  -5   0  11         29.03         38.06         7.33 o                         
  -4   0  11         97.40        109.08         9.63 o                         
  -3   0  11        814.96        808.20        26.55 o                         
  -2   0  11         19.29         25.17         2.48 o                         
  -1   0  11         78.26         96.32         5.55 o                         
   0   0  11        147.82        148.26         4.92 o                         
   1   0  11        444.86        442.89        17.97 o                         
   2   0  11        718.42        746.80        28.92 o                         
   3   0  11         56.72         42.28        10.54 o                         
   4   0  11         61.96         69.28        15.62 o                         
   5   0  11          1.34          9.40         7.03 o                         
   6   0  11         11.67         11.81         7.42 o                         
   7   0  11          6.98          3.88         8.20 o                         
  -5   1  11         14.42         13.45         5.07 o                         
  -4   1  11        104.57         94.66        11.78 o                         
  -3   1  11        433.35        414.35        40.19 o                         
  -2   1  11          3.26          2.08         1.98 o                         
  -1   1  11        358.35        349.72        26.57 o                         
   0   1  11        397.44        401.30        16.70 o                         
   1   1  11          1.07         -3.48         3.96 o                         
   2   1  11        606.77        645.54        23.27 o                         
   3   1  11        318.76        328.16        18.21 o                         
   4   1  11          0.76          1.21         5.72 o                         
   5   1  11         17.88         19.11         7.38 o                         
   6   1  11         48.92         61.73        20.90 o                         
   7   1  11         75.55         65.43        17.17 o                         
  -4   2  11        167.10        154.55        13.36 o                         
  -3   2  11         30.60         31.77         7.83 o                         
  -2   2  11        433.48        432.82        19.78 o                         
  -1   2  11         52.70         49.83         4.30 o                         
   0   2  11        251.36        289.37        12.44 o                         
   1   2  11          9.75         12.65         3.28 o                         
   2   2  11         12.12         10.70         5.14 o                         
   3   2  11        355.66        356.72        15.90 o                         
   4   2  11          1.90          6.88         4.00 o                         
   5   2  11          0.98          3.76         3.92 o                         
   6   2  11         75.89         78.75         8.76 o                         
   7   2  11         21.95         10.26         4.14 o                         
  -4   3  11         85.40         37.64        31.37 o                         
  -3   3  11        206.06        206.63         4.42 o                         
  -2   3  11         32.39         37.38         2.98 o                         
  -1   3  11        105.43        113.86         4.23 o                         
   0   3  11        100.20         93.02         4.92 o                         
   1   3  11        119.91        114.26         4.72 o                         
   2   3  11         28.89         31.28         5.75 o                         
   3   3  11        113.74        111.95         9.33 o                         
   4   3  11        105.74        115.86        10.08 o                         
   5   3  11        223.91        200.39         8.16 o                         
   6   3  11         15.22          8.67         3.76 o                         
   7   3  11         28.29         30.73         7.42 o                         
  -4   4  11         30.83         27.72         3.10 o                         
  -3   4  11         35.46         36.00         3.75 o                         
  -2   4  11         64.99         72.03         4.74 o                         
  -1   4  11          0.83          1.24         1.91 o                         
   0   4  11         33.33         38.58         3.33 o                         
   1   4  11        225.26        245.18         8.21 o                         
   2   4  11        100.04        102.41         5.93 o                         
   3   4  11          2.53          8.60         3.23 o                         
   4   4  11        222.02        228.91         9.95 o                         
   5   4  11          4.34          6.69         3.66 o                         
   6   4  11         26.06         27.88         4.91 o                         
   7   4  11          7.11          1.36         4.82 o                         
  -3   5  11         10.05          5.33         3.04 o                         
  -2   5  11         32.47         29.71         6.87 o                         
  -1   5  11         19.27         17.01         2.71 o                         
   0   5  11         83.64         90.33         5.69 o                         
   1   5  11        128.45        129.67        10.15 o                         
   2   5  11          2.44          8.80         2.37 o                         
   3   5  11         16.73         20.31         5.70 o                         
   4   5  11         12.96         16.59         3.46 o                         
   5   5  11         13.71          9.98         4.11 o                         
   6   5  11         30.67         30.13         6.90 o                         
   7   5  11         67.33         70.21        13.03 o                         
  -2   6  11         25.30         28.23         4.84 o                         
  -1   6  11         93.18        111.93         4.91 o                         
   0   6  11         53.78         60.29         4.06 o                         
   1   6  11         30.64         26.01         3.38 o                         
   2   6  11          0.39          1.29         2.96 o                         
   3   6  11         21.83         38.12         6.10 o                         
   4   6  11         19.04         13.83         4.54 o                         
   5   6  11        153.67        168.16         8.17 o                         
   6   6  11         79.17         78.98         5.27 o                         
   7   6  11         26.36         22.50         6.80 o                         
  -1   7  11         50.90         56.78         8.49 o                         
   0   7  11          7.80          1.71         2.07 o                         
   1   7  11         18.80         18.92         4.02 o                         
   2   7  11          4.06          3.26         1.68 o                         
   3   7  11         31.39         39.97         3.23 o                         
   4   7  11        110.27        109.10         4.32 o                         
   5   7  11         24.02         25.88         4.55 o                         
   6   7  11         72.61         52.27        11.11 o                         
   7   7  11          3.72          2.72         2.94 o                         
   0   8  11         26.91         24.02         9.33 o                         
   1   8  11          9.37         14.68         5.10 o                         
   2   8  11          5.28          7.09         4.98 o                         
   3   8  11         35.08         31.19         4.97 o                         
   4   8  11         73.25         56.65        13.89 o                         
   5   8  11         15.49          6.95         2.29 o                         
   6   8  11          0.96          1.08         2.39 o                         
   2   9  11          0.38          6.10         9.33 o                         
   3   9  11          6.29         14.06         5.72 o                         
   4   9  11         24.38         25.74         5.56 o                         
   5   9  11         28.88         30.89         4.66 o                         
  -1  -7  12         89.21         49.03        20.41 o                         
  -3  -6  12        115.24        102.66        27.50 o                         
  -2  -6  12          1.75         -1.87         8.59 o                         
  -1  -6  12         40.81         44.30        20.28 o                         
   0  -6  12        172.67        165.59        16.67 o                         
   1  -6  12          1.02          3.96        10.74 o                         
   2  -6  12          0.87          4.96         6.18 o                         
  -4  -5  12         27.83         40.28         7.30 o                         
  -3  -5  12        157.15        164.75        32.60 o                         
  -2  -5  12        231.88        184.91        19.29 o                         
  -1  -5  12          0.61          9.58        10.08 o                         
   0  -5  12         36.04         31.27        11.76 o                         
   1  -5  12         17.39         14.79         8.65 o                         
   2  -5  12         43.00         49.57        15.55 o                         
   3  -5  12         13.38         17.89        10.02 o                         
  -4  -4  12         34.17         35.86         9.32 o                         
  -3  -4  12        150.27        118.96        16.92 o                         
  -2  -4  12        299.59        278.86        22.27 o                         
  -1  -4  12         33.45         43.30        11.95 o                         
   0  -4  12          3.93          4.88         8.78 o                         
   1  -4  12         11.06          5.85         6.81 o                         
   2  -4  12        102.58        102.95        18.43 o                         
   3  -4  12        130.99        150.81        15.86 o                         
   4  -4  12         43.97         33.37         9.19 o                         
  -5  -3  12         29.46         39.89        12.88 o                         
  -4  -3  12         90.78        106.00        11.72 o                         
  -3  -3  12        118.28        159.13        28.37 o                         
  -2  -3  12        351.96        277.98        34.72 o                         
  -1  -3  12         34.16         24.26        10.83 o                         
   0  -3  12         17.34         10.51         7.71 o                         
   1  -3  12        449.47        444.14        21.82 o                         
   2  -3  12          4.62         -4.61         6.40 o                         
   3  -3  12        170.95        149.55        16.35 o                         
   4  -3  12         86.03         72.23        13.23 o                         
   5  -3  12         13.20         28.60        16.70 o                         
  -5  -2  12         15.68         14.54         6.10 o                         
  -4  -2  12        240.15        234.07        13.20 o                         
  -3  -2  12        206.84        187.36        16.05 o                         
  -2  -2  12         24.08         25.40         2.30 o                         
  -1  -2  12          6.89          4.85        16.30 o                         
   0  -2  12          0.95          1.39         4.69 o                         
   1  -2  12        127.01        114.87        11.25 o                         
   2  -2  12        161.84        148.13        13.69 o                         
   3  -2  12         47.55         54.12        16.92 o                         
   4  -2  12        207.96        216.76        18.11 o                         
   5  -2  12         10.85         17.24         8.40 o                         
   6  -2  12         13.88         10.96        14.74 o                         
  -5  -1  12         10.92         11.84        10.08 o                         
  -4  -1  12        230.91        242.47        14.84 o                         
  -3  -1  12        310.53        299.84        12.04 o                         
  -2  -1  12         31.10         28.26         4.54 o                         
  -1  -1  12          1.03          1.52         2.27 o                         
   0  -1  12         93.32         82.38        17.73 o                         
   1  -1  12         56.24         51.27         8.09 o                         
   2  -1  12        587.72        542.65        37.39 o                         
   3  -1  12         12.33          7.07         6.93 o                         
   4  -1  12        300.10        289.41        16.99 o                         
   5  -1  12        105.99        120.52        12.54 o                         
   6  -1  12          3.93          0.35         8.61 o                         
  -5   0  12         31.50         44.78         6.84 o                         
  -4   0  12         51.73         60.08        15.12 o                         
  -3   0  12        155.82        145.60        14.06 o                         
  -2   0  12         70.64         70.58         5.66 o                         
  -1   0  12         54.41         70.42        10.95 o                         
   0   0  12        174.88        182.45         9.09 o                         
   1   0  12        156.57        181.22        11.89 o                         
   2   0  12         39.11         52.14         9.01 o                         
   3   0  12        700.49        719.09        26.31 o                         
   4   0  12          2.35          9.57         7.09 o                         
   5   0  12        180.02        180.24        16.97 o                         
   6   0  12         61.92         72.14        13.45 o                         
  -4   1  12          0.82          2.56         4.82 o                         
  -3   1  12         19.36         13.95         6.01 o                         
  -2   1  12        217.12        186.25         9.15 o                         
  -1   1  12         25.53         22.33         2.27 o                         
   0   1  12        110.52        120.35         5.78 o                         
   1   1  12         19.44         37.35         5.22 o                         
   2   1  12        527.17        540.09        14.93 o                         
   3   1  12         13.11          9.81         8.12 o                         
   4   1  12         90.86        107.21        10.06 o                         
   5   1  12        310.59        351.53        29.07 o                         
   6   1  12         79.16        118.86        22.34 o                         
   7   1  12          1.74          4.11         6.60 o                         
  -4   2  12          2.21          2.24         3.86 o                         
  -3   2  12          3.96          6.91         5.27 o                         
  -2   2  12        482.40        484.73        38.55 o                         
  -1   2  12         61.02         84.77        22.71 o                         
   0   2  12         22.38         27.22         3.27 o                         
   1   2  12         31.69         37.96         7.04 o                         
   2   2  12          5.40          7.29         4.29 o                         
   3   2  12        355.05        332.25        11.82 o                         
   4   2  12        515.44        484.24        13.17 o                         
   5   2  12         83.97         91.92         6.46 o                         
   6   2  12         43.47         55.39        24.20 o                         
   7   2  12         21.04         13.47         4.26 o                         
  -4   3  12          1.20          2.05         4.48 o                         
  -3   3  12         54.20         78.45        14.06 o                         
  -2   3  12        259.34        250.28        11.03 o                         
  -1   3  12         13.87         11.51         3.42 o                         
   0   3  12         90.78         83.30         4.54 o                         
   1   3  12        258.78        230.51         6.78 o                         
   2   3  12          1.51         -3.56         3.99 o                         
   3   3  12        548.52        522.90        16.45 o                         
   4   3  12        917.32        876.69        21.09 o                         
   5   3  12        131.75        122.37         8.01 o                         
   6   3  12          6.95          4.19         3.61 o                         
   7   3  12          3.95         -2.53         3.51 o                         
  -3   4  12         21.26         17.19         2.75 o                         
  -2   4  12          3.89          5.37         2.45 o                         
  -1   4  12        164.53        145.64         3.46 o                         
   0   4  12         13.00         13.29         6.90 o                         
   1   4  12        375.79        388.03        11.47 o                         
   2   4  12        116.63        133.11         6.91 o                         
   3   4  12        310.55        289.77         9.77 o                         
   4   4  12        274.96        268.93        10.98 o                         
   5   4  12          7.08         11.18         5.33 o                         
   6   4  12          3.60          3.92         4.86 o                         
   7   4  12         10.59          9.68         4.56 o                         
  -2   5  12          7.41          1.67         2.41 o                         
  -1   5  12         56.86         57.43         3.89 o                         
   0   5  12        150.18        154.78         5.13 o                         
   1   5  12         36.08         32.79         4.00 o                         
   2   5  12        482.61        460.65        11.08 o                         
   3   5  12         19.51         15.05         3.72 o                         
   4   5  12         40.67         41.71         9.86 o                         
   5   5  12          1.19          2.35         5.18 o                         
   6   5  12         74.28         73.83         5.33 o                         
   7   5  12         20.37         17.01         5.63 o                         
  -2   6  12         23.43         26.35         4.42 o                         
  -1   6  12         46.86         38.84         6.31 o                         
   0   6  12        119.99         86.76        14.83 o                         
   1   6  12         49.05         52.03         4.74 o                         
   2   6  12        174.98        184.06         7.22 o                         
   3   6  12         46.44         41.25        10.55 o                         
   4   6  12          7.05          1.94         4.04 o                         
   5   6  12        247.12        263.49        11.64 o                         
   6   6  12         22.56         30.77         4.70 o                         
   7   6  12          8.78         10.52         5.12 o                         
  -1   7  12         48.34         40.92         4.24 o                         
   0   7  12          5.38          3.91         2.01 o                         
   1   7  12         44.68         33.08         7.78 o                         
   2   7  12         55.29         45.82         7.48 o                         
   3   7  12          2.68          0.62         2.48 o                         
   4   7  12         36.10         41.50         3.83 o                         
   5   7  12         31.81         38.93         3.78 o                         
   6   7  12         19.46         12.69         5.06 o                         
   1   8  12         38.46         41.81         6.10 o                         
   2   8  12          0.23          1.26         3.37 o                         
   3   8  12         46.42         42.96         9.21 o                         
   4   8  12         22.20         21.44         6.00 o                         
   5   8  12          2.44          0.21         2.41 o                         
   6   8  12          0.31          6.38         3.05 o                         
   3   9  12          4.50          1.74         9.46 o                         
   4   9  12         13.87         17.22         7.74 o                         
  -2  -6  13          5.48         28.37        21.03 o                         
  -1  -6  13         31.24         22.27        11.70 o                         
   0  -6  13         65.71         81.68        15.21 o                         
   1  -6  13         26.94         54.07        20.22 o                         
  -3  -5  13         83.43         67.19        16.18 o                         
  -2  -5  13        143.88        153.18        31.11 o                         
  -1  -5  13          2.41         -9.95        10.83 o                         
   0  -5  13         31.91         43.87         8.26 o                         
   1  -5  13        100.45        129.79        27.87 o                         
   2  -5  13         29.72         23.23         8.10 o                         
   3  -5  13         76.60         97.84        11.51 o                         
  -4  -4  13         12.05         13.71         8.46 o                         
  -3  -4  13         36.00         43.05        23.14 o                         
  -2  -4  13        270.53        204.32        34.34 o                         
  -1  -4  13         14.18         28.12        11.70 o                         
   0  -4  13         24.57         19.14         6.23 o                         
   1  -4  13        129.69        135.02        18.66 o                         
   2  -4  13         94.86         82.40        13.81 o                         
   3  -4  13         44.98         63.08        20.90 o                         
   4  -4  13         73.38         67.50        13.87 o                         
  -4  -3  13         27.88         33.02        12.17 o                         
  -3  -3  13         15.65         22.81         6.84 o                         
  -2  -3  13        112.08        126.05        17.42 o                         
  -1  -3  13        309.47        342.44        41.44 o                         
   0  -3  13          6.66         34.31        15.06 o                         
   1  -3  13         77.10        103.98        11.26 o                         
   2  -3  13         90.26        101.63        14.99 o                         
   3  -3  13        134.72        156.66        16.07 o                         
   4  -3  13         52.59         39.45        10.66 o                         
  -4  -2  13         41.67         48.58         7.30 o                         
  -3  -2  13         96.00         60.18        15.93 o                         
  -2  -2  13         88.85        102.31         5.36 o                         
  -1  -2  13        389.42        334.48        24.51 o                         
   0  -2  13        100.87         98.45        19.66 o                         
   1  -2  13         55.60         47.77         9.52 o                         
   2  -2  13        161.09        130.33        20.63 o                         
   3  -2  13         40.07         64.28        19.54 o                         
   4  -2  13        153.45        173.14        20.53 o                         
   5  -2  13         73.64         79.12        11.70 o                         
  -4  -1  13         57.59         72.36        13.95 o                         
  -3  -1  13         36.67         24.40         8.86 o                         
  -2  -1  13        186.65        109.79        51.33 o                         
  -1  -1  13        491.24        529.99        81.63 o                         
   0  -1  13         80.66         74.86        10.43 o                         
   1  -1  13          9.26          9.32         7.93 o                         
   2  -1  13        401.74        360.20        21.07 o                         
   3  -1  13         92.82        108.13        11.58 o                         
   4  -1  13         51.04         51.62        12.40 o                         
   5  -1  13        109.70        123.09        22.04 o                         
   6  -1  13          7.68         11.40         8.52 o                         
  -4   0  13         10.03         13.51         5.41 o                         
  -3   0  13        134.04        161.66        51.70 o                         
  -2   0  13        275.39        276.49         7.36 o                         
  -1   0  13        148.91        154.53        10.08 o                         
   0   0  13        219.75        222.88         8.52 o                         
   1   0  13        188.17        204.70        18.05 o                         
   2   0  13         70.36         82.11        15.16 o                         
   3   0  13         55.62         57.89        11.13 o                         
   4   0  13        203.00        217.40        44.11 o                         
   5   0  13         55.24         66.29        18.70 o                         
   6   0  13          3.90          9.14         9.64 o                         
  -4   1  13         18.23         29.96         5.79 o                         
  -3   1  13        243.68        217.55        12.98 o                         
  -2   1  13        754.74        657.69        15.24 o                         
  -1   1  13         54.06         59.60         8.21 o                         
   0   1  13        194.62        197.48        10.14 o                         
   1   1  13         35.56         37.73         6.93 o                         
   2   1  13         51.99         55.62         6.22 o                         
   3   1  13        411.66        417.12        21.33 o                         
   4   1  13         26.63         35.68        13.96 o                         
   5   1  13        179.69        176.48        23.22 o                         
   6   1  13         45.29         65.02        12.47 o                         
  -4   2  13         43.42         57.69         7.53 o                         
  -3   2  13        106.32         97.32        11.85 o                         
  -2   2  13        502.00        469.28        11.11 o                         
  -1   2  13        196.23        201.41         7.57 o                         
   0   2  13          5.67         11.70         2.68 o                         
   1   2  13         27.05         21.56         3.16 o                         
   2   2  13         53.80         34.88         4.43 o                         
   3   2  13         85.01         80.33        12.92 o                         
   4   2  13        377.24        374.99        15.41 o                         
   5   2  13          5.43          6.93         4.57 o                         
   6   2  13         51.84         47.43         5.74 o                         
   7   2  13          1.41          2.31         4.59 o                         
  -3   3  13         65.52         45.91         9.28 o                         
  -2   3  13         53.65         71.01         9.16 o                         
  -1   3  13        272.22        250.02         8.59 o                         
   0   3  13          1.19          0.14         6.16 o                         
   1   3  13         78.69         80.02         3.98 o                         
   2   3  13         55.58         62.28         7.11 o                         
   3   3  13        266.97        236.47        10.75 o                         
   4   3  13        123.08        132.59         9.40 o                         
   5   3  13          3.63          5.76         6.45 o                         
   6   3  13          1.73         -0.75         4.10 o                         
   7   3  13         12.11          6.90         5.68 o                         
  -3   4  13          7.82          1.68         6.17 o                         
  -2   4  13         30.48         12.94         8.74 o                         
  -1   4  13         35.40         44.72         8.46 o                         
   0   4  13         65.26         77.56        11.82 o                         
   1   4  13         48.65         49.60        12.01 o                         
   2   4  13        183.64        193.89         9.38 o                         
   3   4  13         14.96         24.71         4.24 o                         
   4   4  13         10.00         10.90         6.33 o                         
   5   4  13         60.34         58.68         9.31 o                         
   6   4  13          2.56          1.41         4.59 o                         
   7   4  13          1.68          4.33         5.34 o                         
  -2   5  13          2.08          3.55         2.92 o                         
  -1   5  13        177.35        167.02        12.56 o                         
   0   5  13         15.57         21.34         2.40 o                         
   1   5  13         81.47         91.68         8.14 o                         
   2   5  13        181.23        165.03         8.37 o                         
   3   5  13        100.59        107.14         6.15 o                         
   4   5  13          2.65          3.32         3.07 o                         
   5   5  13         29.17         33.30         7.41 o                         
   6   5  13         54.62         65.65        14.21 o                         
   7   5  13         21.66         16.29         4.69 o                         
  -1   6  13          0.36         -1.86         2.23 o                         
   0   6  13        155.32        154.26        10.27 o                         
   1   6  13          7.78          5.78         2.00 o                         
   2   6  13          3.71          6.75         3.61 o                         
   3   6  13          6.08          5.54         3.02 o                         
   4   6  13          9.07          4.19         2.56 o                         
   5   6  13        117.65        122.30        10.33 o                         
   6   6  13         25.25         21.20         4.75 o                         
   0   7  13          6.34          3.01         2.69 o                         
   1   7  13         20.33         18.92         4.20 o                         
   2   7  13         30.02         18.35         4.49 o                         
   3   7  13         64.37         60.41         4.94 o                         
   4   7  13          0.19          3.31         3.43 o                         
   5   7  13         35.45         39.70         5.25 o                         
   6   7  13         12.81         10.99         5.04 o                         
   1   8  13          0.13          6.10         8.34 o                         
   2   8  13          2.91          0.25         2.87 o                         
   3   8  13         26.75         17.03         4.00 o                         
   4   8  13         25.04         15.92         7.47 o                         
   5   8  13          3.63          4.30         2.99 o                         
  -2  -5  14         31.31         17.30        20.16 o                         
  -1  -5  14         33.46         19.16        12.07 o                         
   0  -5  14         27.72         27.70        12.27 o                         
   1  -5  14         63.39         58.51        10.43 o                         
   2  -5  14         23.97         27.71        11.27 o                         
  -3  -4  14         23.87         15.93        22.40 o                         
  -2  -4  14        119.47        114.48        18.04 o                         
  -1  -4  14         74.51         59.98        26.01 o                         
   0  -4  14         22.38         22.22         6.76 o                         
   1  -4  14          5.99          7.29        11.18 o                         
   2  -4  14        176.26        197.84        25.00 o                         
   3  -4  14         24.69         32.77        13.13 o                         
  -3  -3  14         20.78         19.91        12.32 o                         
  -2  -3  14        104.55        122.57        18.29 o                         
  -1  -3  14        174.26        181.05        20.28 o                         
   0  -3  14         55.00         68.04         9.49 o                         
   1  -3  14          5.76         14.38         8.91 o                         
   2  -3  14         23.27         27.40         8.40 o                         
   3  -3  14         62.17         59.82        12.37 o                         
   4  -3  14         33.83         27.91        12.44 o                         
  -4  -2  14         35.07         37.79         8.09 o                         
  -3  -2  14         60.63         10.05         8.15 o                         
  -2  -2  14         70.15         74.50         5.01 o                         
  -1  -2  14        283.48        278.61        22.77 o                         
   0  -2  14         20.63         19.49         8.96 o                         
   1  -2  14         72.93         50.01        14.26 o                         
   2  -2  14         15.09          3.09         7.56 o                         
   3  -2  14         45.10         39.91        12.27 o                         
   4  -2  14         47.30         38.47        12.51 o                         
   5  -2  14         37.07         18.03        16.10 o                         
  -4  -1  14         60.35         85.29        11.75 o                         
  -3  -1  14         19.99         21.12         7.47 o                         
  -2  -1  14         70.79         75.76        11.63 o                         
  -1  -1  14         24.17         40.84         9.46 o                         
   0  -1  14        491.92        426.48        21.04 o                         
   1  -1  14          5.08         10.82         6.01 o                         
   2  -1  14         17.14         37.27         8.25 o                         
   3  -1  14         89.62        104.69        19.78 o                         
   4  -1  14         48.58         47.02        12.03 o                         
   5  -1  14         44.33         39.52        12.46 o                         
  -4   0  14         39.29         52.74         8.21 o                         
  -3   0  14         10.92          8.83         9.32 o                         
  -2   0  14         32.97         30.22        16.86 o                         
  -1   0  14        129.26        152.07         7.29 o                         
   0   0  14        156.98        181.14         5.73 o                         
   1   0  14        127.24        155.70         6.32 o                         
   2   0  14          2.32          1.71         6.46 o                         
   3   0  14         39.08         33.93        14.52 o                         
   4   0  14         34.76         32.26        10.69 o                         
   5   0  14         57.30         76.44        16.99 o                         
   6   0  14         73.08         83.00        14.98 o                         
  -3   1  14         78.26         77.24         7.94 o                         
  -2   1  14         14.23         18.87         4.32 o                         
  -1   1  14        306.96        311.93         9.98 o                         
   0   1  14         64.15         86.41        11.57 o                         
   1   1  14         31.56         53.06         7.26 o                         
   2   1  14         11.77          8.75         6.10 o                         
   3   1  14          0.80         -0.37         3.40 o                         
   4   1  14        104.53        102.57        19.00 o                         
   5   1  14         83.48        109.92        11.77 o                         
   6   1  14        114.02        143.10        22.58 o                         
  -3   2  14          2.92          1.47         4.63 o                         
  -2   2  14        144.73        154.96         9.84 o                         
  -1   2  14        158.74        175.99         9.52 o                         
   0   2  14         13.88         16.38         6.59 o                         
   1   2  14          3.89          5.44         4.86 o                         
   2   2  14         35.23         26.94         3.89 o                         
   3   2  14        113.36        118.65         9.49 o                         
   4   2  14         10.67         12.50         6.64 o                         
   5   2  14        294.56        292.86        10.55 o                         
   6   2  14         53.92         57.47         8.73 o                         
  -3   3  14          5.16          7.44         4.92 o                         
  -2   3  14         36.72         33.04         8.16 o                         
  -1   3  14        101.31         88.65        10.83 o                         
   0   3  14         19.11         16.89         7.71 o                         
   1   3  14          5.86          5.99         2.66 o                         
   2   3  14         37.84         44.64         4.03 o                         
   3   3  14         43.14         47.14         6.31 o                         
   4   3  14        567.44        566.81        15.83 o                         
   5   3  14          1.54          3.36         6.33 o                         
   6   3  14         19.57         19.05         6.50 o                         
  -2   4  14          0.32          0.36         5.43 o                         
  -1   4  14         24.44         14.51         3.65 o                         
   0   4  14        104.95         97.58         8.21 o                         
   1   4  14         29.87         40.24         6.88 o                         
   2   4  14         23.51         29.63         3.44 o                         
   3   4  14        127.66        129.92         8.13 o                         
   4   4  14          9.34         10.86         5.14 o                         
   5   4  14        130.06        128.48         6.51 o                         
   6   4  14          8.27          0.70         6.15 o                         
  -1   5  14         15.95         10.22         4.98 o                         
   0   5  14        150.18        135.19         5.41 o                         
   1   5  14         28.10         33.84         8.65 o                         
   2   5  14         37.27         36.60         4.76 o                         
   3   5  14         41.23         56.95        12.37 o                         
   4   5  14         42.83         41.20         9.33 o                         
   5   5  14         30.98         29.72         7.30 o                         
   6   5  14        101.41         96.16         6.02 o                         
  -1   6  14         15.67          5.62         3.28 o                         
   0   6  14         22.75         15.72         4.73 o                         
   1   6  14         60.92         43.07         9.15 o                         
   2   6  14          5.44          2.00         5.28 o                         
   3   6  14         58.26         64.36         7.02 o                         
   4   6  14         52.85         71.18         5.41 o                         
   5   6  14         40.04         35.17         6.87 o                         
   6   6  14         41.55         45.63         8.20 o                         
   1   7  14          8.22         10.59         2.78 o                         
   2   7  14         45.67         40.61         4.51 o                         
   3   7  14         66.77         49.03         8.59 o                         
   4   7  14          2.16          2.46         2.74 o                         
   5   7  14         23.27         23.33         5.97 o                         
   3   8  14         17.96         19.10         4.18 o                         
   4   8  14         12.38         34.84         6.47 o                         
  -2  -4  15         36.52         29.74        24.02 o                         
  -1  -4  15         54.75         32.35        24.14 o                         
   0  -4  15         36.27         35.89        10.75 o                         
   1  -4  15         12.03         16.67         7.50 o                         
   2  -4  15         89.60        100.84        13.69 o                         
  -3  -3  15         16.70          3.73        20.90 o                         
  -2  -3  15        104.20        118.28         4.44 o                         
  -1  -3  15         34.38         47.53        14.56 o                         
   0  -3  15        119.86        126.57        39.88 o                         
   1  -3  15          0.81         -2.06         5.96 o                         
   2  -3  15         41.36         27.84        11.48 o                         
   3  -3  15        138.41        176.03        26.49 o                         
  -3  -2  15         34.39         16.21        14.50 o                         
  -2  -2  15         51.45         47.24         5.29 o                         
  -1  -2  15         49.27         26.71         4.42 o                         
   0  -2  15        107.55        103.99        13.21 o                         
   1  -2  15        122.61        103.93        14.87 o                         
   2  -2  15          3.30         12.37        13.30 o                         
   3  -2  15        260.65        278.95        18.21 o                         
   4  -2  15         80.73         82.89        15.11 o                         
  -3  -1  15          7.46         18.79         6.61 o                         
  -2  -1  15          3.81          2.99        17.67 o                         
  -1  -1  15         75.21         70.89         7.09 o                         
   0  -1  15        120.58        128.01        10.86 o                         
   1  -1  15        157.41        143.88        16.43 o                         
   2  -1  15         98.37         92.48        13.54 o                         
   3  -1  15         16.92         27.94        11.32 o                         
   4  -1  15         82.61        104.89        16.61 o                         
   5  -1  15         11.44          6.04         8.27 o                         
  -3   0  15          1.85          1.35         6.70 o                         
  -2   0  15          7.31          5.87         5.91 o                         
  -1   0  15        113.36        112.26         6.86 o                         
   0   0  15        316.55        277.13        11.44 o                         
   1   0  15        187.01        206.57        11.62 o                         
   2   0  15         81.04         84.04        10.96 o                         
   3   0  15          5.70          1.27         8.07 o                         
   4   0  15         41.98         47.32        10.02 o                         
   5   0  15         31.17         42.49        10.12 o                         
  -3   1  15         41.46         50.98        14.68 o                         
  -2   1  15         39.83         34.29         7.99 o                         
  -1   1  15        208.84        203.61         9.27 o                         
   0   1  15         56.64         88.10         9.08 o                         
   1   1  15        561.21        544.66        13.13 o                         
   2   1  15         17.61          9.60         5.06 o                         
   3   1  15         17.18         20.10         4.97 o                         
   4   1  15         73.82         95.87        10.95 o                         
   5   1  15        122.69        122.89        12.58 o                         
   6   1  15         20.00         18.80        10.97 o                         
  -2   2  15         80.88         84.83         5.98 o                         
  -1   2  15         66.89         53.86         4.77 o                         
   0   2  15        229.95        232.53        28.87 o                         
   1   2  15          9.54          8.62         4.91 o                         
   2   2  15        127.36        117.11        14.37 o                         
   3   2  15         41.23         34.26         6.58 o                         
   4   2  15         27.65         33.07         6.74 o                         
   5   2  15         54.95         69.32         8.86 o                         
   6   2  15         40.62         18.74        14.62 o                         
  -2   3  15         34.90         40.52        15.80 o                         
  -1   3  15         20.94         10.27         4.88 o                         
   0   3  15        301.49        289.19        21.90 o                         
   1   3  15          6.58          8.30         7.71 o                         
   2   3  15         59.47         64.05         7.18 o                         
   3   3  15        175.40        192.24        14.99 o                         
   4   3  15         15.30         16.07         6.30 o                         
   5   3  15         12.85         13.27         5.38 o                         
   6   3  15          4.28         18.88        11.39 o                         
  -1   4  15         48.00         49.66         7.69 o                         
   0   4  15        114.14        115.96        25.94 o                         
   1   4  15        143.32        157.35        14.37 o                         
   2   4  15          8.29         14.03         5.37 o                         
   3   4  15         45.57         46.15         7.77 o                         
   4   4  15          8.28          2.08         4.61 o                         
   5   4  15          1.30         -3.83         4.32 o                         
   6   4  15         44.63         39.88        14.56 o                         
  -1   5  15         48.08         45.89        11.29 o                         
   0   5  15         42.51         44.37         4.30 o                         
   1   5  15        156.48        149.90        15.74 o                         
   2   5  15          2.87         -1.81         3.52 o                         
   3   5  15         13.83         15.97         5.72 o                         
   4   5  15          8.00          2.67         3.37 o                         
   5   5  15         62.90         67.19         6.88 o                         
   6   5  15         28.26         30.21         9.79 o                         
   0   6  15         32.59          8.99        10.83 o                         
   1   6  15         23.68         15.72         8.17 o                         
   2   6  15         35.40         34.38        15.55 o                         
   3   6  15         31.09         36.40         3.76 o                         
   4   6  15         75.53         78.08         5.06 o                         
   5   6  15          3.14          2.27         3.45 o                         
   2   7  15          3.02          2.73         1.54 o                         
   3   7  15          0.44          0.92         4.92 o                         
   4   7  15          5.75          5.46         2.88 o                         
   0  -4  16         21.09         17.98         8.54 o                         
  -1  -3  16          3.41         10.58        21.40 o                         
   0  -3  16         43.72         39.29         8.21 o                         
   1  -3  16         20.61         17.10        10.22 o                         
   2  -3  16         77.03         92.53        19.47 o                         
  -2  -2  16         37.14         37.21         4.60 o                         
  -1  -2  16          5.72          1.77         4.01 o                         
   0  -2  16         71.42         77.79        11.88 o                         
   1  -2  16        182.20        158.11        16.41 o                         
   2  -2  16          7.03         -0.22         7.72 o                         
   3  -2  16         80.33         93.06        15.95 o                         
  -2  -1  16          1.31          4.27         3.11 o                         
  -1  -1  16         73.17         83.16        21.22 o                         
   0  -1  16         43.39         56.45         7.04 o                         
   1  -1  16        293.77        315.75        24.80 o                         
   2  -1  16         27.32         37.29         8.88 o                         
   3  -1  16          0.94          8.12        13.39 o                         
   4  -1  16         69.12         47.86        20.11 o                         
  -2   0  16         19.01         16.90         4.54 o                         
  -1   0  16         74.20         72.09        13.94 o                         
   0   0  16        188.54        213.37        24.89 o                         
   1   0  16        152.86        180.69        21.88 o                         
   2   0  16         52.49         55.63        11.18 o                         
   3   0  16         20.31         24.40         9.73 o                         
   4   0  16         46.80         50.87        13.08 o                         
   5   0  16         66.97         84.79        15.04 o                         
  -2   1  16         31.56         36.67        12.16 o                         
  -1   1  16         44.09         42.11         5.66 o                         
   0   1  16        147.84        158.05         8.66 o                         
   1   1  16         46.84         54.68        11.24 o                         
   2   1  16         46.19         43.89         8.13 o                         
   3   1  16          0.98          4.98         5.76 o                         
   4   1  16         18.53         25.25         7.68 o                         
   5   1  16        123.68        111.05        43.31 o                         
  -2   2  16         21.96         20.00         2.84 o                         
  -1   2  16         20.81         23.63         5.85 o                         
   0   2  16         15.50          6.59        12.01 o                         
   1   2  16         24.35         25.21         3.43 o                         
   2   2  16         52.73         63.90         6.48 o                         
   3   2  16         89.00        100.38        10.16 o                         
   4   2  16          3.08          3.52         3.79 o                         
   5   2  16         57.22         83.63        16.51 o                         
  -1   3  16         13.98          5.48         3.34 o                         
   0   3  16         18.10         16.53         2.93 o                         
   1   3  16          5.13          6.27         5.59 o                         
   2   3  16        138.72        149.50         6.05 o                         
   3   3  16        140.81        146.68         7.25 o                         
   4   3  16          4.17          7.25         5.62 o                         
   5   3  16          3.21         -1.10         3.46 o                         
  -1   4  16          0.41          1.32         2.96 o                         
   0   4  16         21.96         21.51        10.83 o                         
   1   4  16        123.80        131.89         6.16 o                         
   2   4  16         29.15         29.24         5.40 o                         
   3   4  16         27.29         26.90         6.67 o                         
   4   4  16          6.20          6.34         5.06 o                         
   5   4  16          6.56          9.67         4.79 o                         
   0   5  16          2.87          3.31         3.74 o                         
   1   5  16        176.52        177.81        14.25 o                         
   2   5  16          6.27         11.02         4.01 o                         
   3   5  16          2.81          4.54         3.27 o                         
   4   5  16         24.75         35.35         7.92 o                         
   5   5  16          2.70          3.38         4.96 o                         
   1   6  16         21.74          9.51         3.68 o                         
   2   6  16         42.57         46.93         9.58 o                         
   3   6  16          0.45         -2.09         2.67 o                         
   4   6  16         38.75         36.77         5.18 o                         
  -1  -2  17         55.67         60.08         3.75 o                         
   0  -2  17         19.48          1.26        19.47 o                         
   1  -2  17         32.25         26.74         8.10 o                         
   2  -2  17         20.06         24.99        16.31 o                         
  -1  -1  17         46.36         54.39        15.24 o                         
   0  -1  17          5.44          7.64         3.00 o                         
   1  -1  17         68.60         77.40         9.36 o                         
   2  -1  17         38.74         47.32        12.29 o                         
   3  -1  17         48.45         52.72        12.45 o                         
  -1   0  17         37.86         42.00         6.97 o                         
   0   0  17         49.68         70.33        11.76 o                         
   1   0  17         23.31         27.77         5.75 o                         
   2   0  17        126.60        129.99        11.60 o                         
   3   0  17         21.29          3.23         7.36 o                         
   4   0  17         17.83         21.60         9.21 o                         
  -1   1  17         10.04          8.59         2.19 o                         
   0   1  17         21.79         24.57        11.20 o                         
   1   1  17         56.23         58.72         7.89 o                         
   2   1  17         88.56         78.99         7.57 o                         
   3   1  17         22.38         23.18         7.72 o                         
   4   1  17         23.64         25.19         5.21 o                         
  -1   2  17         10.23         11.73         3.69 o                         
   0   2  17          0.42          2.78         4.30 o                         
   1   2  17         64.49         67.05         9.95 o                         
   2   2  17        162.70        182.08        13.31 o                         
   3   2  17         82.64         92.11        10.30 o                         
   4   2  17          0.31         -0.53         5.51 o                         
   5   2  17         17.41         11.32         6.95 o                         
   0   3  17          7.81          3.91         5.41 o                         
   1   3  17         96.13         90.26         7.87 o                         
   2   3  17         74.94         91.80        16.51 o                         
   3   3  17        165.02        186.41        14.11 o                         
   4   3  17          0.28         -3.65         5.24 o                         
   5   3  17          5.54          4.39         4.74 o                         
   0   4  17         55.95         60.91        26.32 o                         
   1   4  17         33.36         30.19         3.97 o                         
   2   4  17        103.76        114.80         9.98 o                         
   3   4  17          1.36          8.98         8.91 o                         
   4   4  17         34.93         37.68         8.18 o                         
   2   5  17         11.49         12.16         6.53 o                         
   3   5  17         14.74         14.26         3.82 o                         
   4   5  17          9.47          7.48         3.82 o                         
   1  -1  18        100.57        133.84         7.19 o                         
   0   0  18         87.78        100.69         5.14 o                         
   1   0  18         30.17         31.00         5.89 o                         
   2   0  18         26.01         22.01         6.11 o                         
   0   1  18         36.89         37.07        19.97 o                         
   1   1  18         33.34         28.07         3.72 o                         
   2   1  18          1.86          3.91         3.48 o                         
   3   1  18         23.84         42.34        11.18 o                         
   1   2  18         20.72         16.55         5.82 o                         
   2   2  18         31.70         30.34         4.15 o                         
   3   2  18         38.88         50.99         7.27 o                         
   1   3  18          0.44          2.27         4.63 o                         
   2   3  18         80.76         83.47         7.76 o                         
   3   3  18         87.08         83.59         7.92 o                         
                                                                                
