# Supplementary material for: A two-dimensional Zn coordination polymer with a three-dimensional supra­molecular architecture
Source: Acta Crystallogr E Crystallogr Commun. 2017 Sep 5;73(Pt 10):1402–4. doi: 10.1107/S2056989017012452 (PMC5730282; doi:10.1107/S2056989017012452)
Supplement: Supplementary file 3 [file e-73-01402-Isup3.mol]

www in P-1
  --CCDC--072517    3D                              

 97108  0  0  0  0  0  0  0  0999 V2000
    3.2467    8.4141    0.0000 Zn     0
    4.9686    9.7680    0.0282 O      0
    4.5313    6.9006    0.8706 N      0
    6.1868    5.9806    1.9336 N      0
    5.2460    4.9873    1.8172 N      0
    3.9171    7.8834   -1.9441 N      0
    4.8570    6.8499   -3.5878 N      0
    4.3392    7.9936   -4.1174 N      0
    5.2928   10.6098    0.9134 N      0
    4.2805    5.5984    1.1699 C      0
    3.4873    5.1737    0.9348 H      0
    5.7363    7.0866    1.3729 C      0
    6.2052    7.8890    1.3368 H      0
    7.4494    5.7393    2.6279 C      0
    8.0242    6.5116    2.5099 H      0
    7.8908    4.9782    2.2195 H      0
    7.2882    5.4750    4.0975 C      0
    8.1657    4.6650    4.7543 C      0
    8.8583    4.2686    4.2767 H      0
    8.0561    4.4149    6.1129 C      0
    8.6967    3.8836    6.5279 H      0
    7.0376    4.9248    6.8567 C      0
    6.1519    5.7366    6.1895 C      0
    5.4476    6.1164    6.6634 H      0
    6.2692    6.0073    4.8482 C      0
    5.6452    6.5629    4.4398 H      0
    4.5946    6.8108   -2.3086 C      0
    4.8493    6.1241   -1.7356 H      0
    3.8001    8.5944   -3.0872 C      0
    3.3809    9.4230   -3.1367 H      0
    5.5239    5.8244   -4.4142 C      0
    4.8556    5.3466   -4.9299 H      0
    5.9655    5.1850   -3.8337 H      0
    6.5380    6.4231   -5.3528 C      0
    7.7200    6.9194   -4.8992 C      0
    7.9108    6.8866   -3.9895 H      0
    8.6440    7.4727   -5.7693 C      0
    9.4480    7.7956   -5.4314 H      0
    8.4018    7.5572   -7.1262 C      0
    7.2074    7.0413   -7.5726 C      0
    7.0109    7.0662   -8.4813 H      0
    6.2897    6.4841   -6.6923 C      0
    5.4891    6.1455   -7.0229 H      0
    4.6109   11.6412    0.9366 O      0
    6.2999   10.2836    1.5807 O      0
    4.4625   11.2505    1.5719 O      0
    6.4391   10.8391    1.2564 O      0
    9.3762    2.6359   14.3051 N      0
    7.7207    3.5559   13.2422 N      0
    8.6616    4.5492   13.3586 N      0
    9.6271    3.9380   14.0058 C      0
   10.4203    4.3628   14.2410 H      0
    8.1713    2.4499   13.8029 C      0
    7.7024    1.6475   13.8390 H      0
    6.4582    3.7972   12.5478 C      0
    5.8833    3.0249   12.6659 H      0
    6.0168    4.5583   12.9562 H      0
    6.6194    4.0615   11.0782 C      0
    5.7418    4.8715   10.4215 C      0
    5.0492    5.2679   10.8990 H      0
    5.8515    5.1216    9.0628 C      0
    5.2109    5.6529    8.6479 H      0
    6.8700    4.6117    8.3191 C      0
    7.7557    3.7999    8.9863 C      0
    8.4600    3.4201    8.5124 H      0
    7.6384    3.5292   10.3275 C      0
    8.2624    2.9736   10.7360 H      0
   13.8926    7.8225  -13.2317 N      0
   12.9528    8.8559  -11.5880 N      0
   13.4706    7.7123  -11.0584 N      0
   13.2152    8.8950  -12.8671 C      0
   12.9605    9.5818  -13.4402 H      0
   14.0096    7.1115  -12.0885 C      0
   14.4289    6.2828  -12.0391 H      0
   12.2858    9.8815  -10.7615 C      0
   12.9542   10.3593  -10.2459 H      0
   11.8442   10.5209  -11.3421 H      0
   11.2717    9.2828   -9.8229 C      0
   10.0898    8.7865  -10.2766 C      0
    9.8990    8.8192  -11.1862 H      0
    9.1657    8.2332   -9.4065 C      0
    8.3617    7.9103   -9.7444 H      0
    9.4079    8.1487   -8.0496 C      0
   10.6023    8.6646   -7.6032 C      0
   10.7989    8.6397   -6.6945 H      0
   11.5200    9.2218   -8.4835 C      0
   12.3206    9.5604   -8.1529 H      0
    1.5249    7.0603   -0.0282 O      0
    1.2006    6.2184   -0.9134 N      0
    1.8826    5.1870   -0.9366 O      0
    0.1936    6.5446   -1.5807 O      0
    2.0310    5.5778   -1.5719 O      0
    0.0544    5.9891   -1.2564 O      0
   10.6608    1.1224   15.1758 Zn     0
   14.5630    7.2917  -15.1758 Zn     0
    1.9621    9.9276   -0.8706 N      0
    2.5764    8.9449    1.9441 N      0
  1  2  1
  1  3  1
  1  6  1
  1 88  1
  1 96  1
  1 97  1
  2  9  1
  3 10  1
  3 12  1
  4  5  1
  4 12  1
  4 14  1
  5 10  1
  6 27  1
  6 29  1
  7  8  1
  7 27  1
  7 31  1
  8 29  1
  9 44  1
  9 45  1
  9 46  1
  9 47  1
 10 11  1
 12 13  1
 14 15  1
 14 16  1
 14 17  1
 17 18  1
 17 25  1
 18 19  1
 18 20  1
 20 21  1
 20 22  1
 22 23  1
 22 63  1
 23 24  1
 23 25  1
 25 26  1
 27 28  1
 29 30  1
 31 32  1
 31 33  1
 31 34  1
 34 35  1
 34 42  1
 35 36  1
 35 37  1
 37 38  1
 37 39  1
 39 40  1
 39 83  1
 40 41  1
 40 42  1
 42 43  1
 44 46  1
 45 47  1
 48 51  1
 48 53  1
 48 94  1
 49 50  1
 49 53  1
 49 55  1
 50 51  1
 51 52  1
 53 54  1
 55 56  1
 55 57  1
 55 58  1
 58 59  1
 58 66  1
 59 60  1
 59 61  1
 61 62  1
 61 63  1
 63 64  1
 64 65  1
 64 66  1
 66 67  1
 68 71  1
 68 73  1
 68 95  1
 69 70  1
 69 71  1
 69 75  1
 70 73  1
 71 72  1
 73 74  1
 75 76  1
 75 77  1
 75 78  1
 78 79  1
 78 86  1
 79 80  1
 79 81  1
 81 82  1
 81 83  1
 83 84  1
 84 85  1
 84 86  1
 86 87  1
 88 89  1
 89 90  1
 89 91  1
 89 92  1
 89 93  1
 90 92  1
 91 93  1
M  END
$$$$
